# Supplementary material for: Ancestry, admixture and fitness in Colombian genomes
Source: Sci Rep. 2015 Jul 21;5:12376. doi: 10.1038/srep12376 (PMC4508918; doi:10.1038/srep12376)
Supplement: Supplementary Dataset 1 [file srep12376-s3.xls]

## Sheet: Sheet1
Chr	Start	Stop	GeneName	Ancestry	-log10Prob
chr14	75179849	75203390	FCF1	African	41.3186				Table Legend
chr14	75127954	75179807	AREL1	African	40.0836				Chr	Chromosome on which the ancestry enriched region is found
chr3	25831562	25836025	OXSM	African	38.3094				Start	Chromosomal start position of the ancestry enriched region
chr3	25831562	25836025	OXSM	African	38.3094				Stop	Chromosomal end position of the ancestry enriched region
chr3	25760434	25824989	NGLY1	African	38.0865				GeneName	HGNC gene symbol for the gene overlapping the ancestry enriched region
chr3	25760434	25831530	NGLY1	African	38.0865				Ancestry	Identity of the over-represented ancestry region
chr3	25760434	25824989	NGLY1	African	38.0865				-log10Prob	The log10 transformed statistical significance of ancestry enrichment for that region
chr3	25760434	25824989	NGLY1	African	38.0865
chr17	58254690	58469586	USP32	Asian	36.385
chr14	75230068	75304013	YLPM1	African	36.2547
chr14	75319735	75330537	PROX2	African	36.2547
chr14	75319735	75330537	PROX2	African	36.2547
chr14	75348593	75358594	DLST	African	36.2547
chr17	62850487	62914903	LRRC37A3	Asian	36.2378
chr17	58499864	58508787	C17orf64	Asian	35.8852
chr17	62540734	62658386	SMURF2	Asian	35.7803
chr17	58227301	58236906	CA4	Asian	35.691
chr7	142723286	142724219	OR9A2	Asian	35.4031
chr20	34256609	34287287	NFS1	African	35.2319
chr20	34256609	34287287	NFS1	African	35.2319
chr20	34287231	34288902	ROMO1	African	35.2319
chr20	34541538	34543281	SCAND1	African	35.1954
chr20	34541538	34542548	SCAND1	African	35.1954
chr20	34359922	34538288	PHF20	African	35.1954
chr20	34359922	34538288	PHF20	Asian	35.1835
chr17	62461568	62464760	MILR1	Asian	35.0255
chr17	62494373	62502484	DDX5	Asian	35.0255
chr17	62473901	62493184	POLG2	Asian	35.0255
chr17	62503157	62534062	CEP95	Asian	35.0255
chr7	142638200	142659503	KEL	Asian	34.4531
chr18	67530192	67624232	CD226	Asian	34.4531
chr7	142568955	142583490	TRPV6	Asian	34.0367
chr7	142605647	142630820	TRPV5	Asian	34.0367
chr7	142552775	142568847	EPHB6	Asian	33.8808
chr7	142560513	142568847	EPHB6	Asian	33.8808
chr7	142560513	142568847	EPHB6	Asian	33.8808
chr16	67197287	67203848	HSF4	Asian	33.8322
chr16	67209504	67217883	KIAA0895L	Asian	33.8322
chr16	67207755	67209640	NOL3	Asian	33.8322
chr16	67204399	67209640	NOL3	Asian	33.8322
chr16	67204399	67209640	NOL3	Asian	33.8322
chr16	67207755	67209640	NOL3	Asian	33.8322
chr16	67204399	67209640	NOL3	Asian	33.8322
chr16	67204399	67209640	NOL3	Asian	33.8322
chr16	67197287	67203848	HSF4	Asian	33.8322
chr16	67188088	67193812	TRADD	Asian	33.8322
chr16	67207755	67209640	NOL3	Asian	33.8322
chr16	67193890	67198077	FBXL8	Asian	33.8322
chr16	67143914	67182442	C16orf70	Asian	33.8322
chr16	67182004	67184902	B3GNT9	Asian	33.8322
chr16	67218281	67224107	EXOC3L1	Asian	33.8322
chr20	34291530	34330258	RBM39	African	33.6773
chr20	34291530	34330258	RBM39	African	33.6773
chr20	34291530	34330258	RBM39	African	33.6773
chr20	34291530	34330258	RBM39	African	33.6773
chr20	34236846	34252878	RBM12	African	33.6124
chr20	34236846	34252878	RBM12	African	33.6124
chr20	34213952	34252878	CPNE1	African	33.6124
chr20	34236846	34252878	RBM12	African	33.6124
chr20	34236846	34252878	RBM12	African	33.6124
chr20	34213952	34252878	CPNE1	African	33.6124
chr20	34213952	34252878	CPNE1	African	33.6124
chr20	34213952	34252878	CPNE1	African	33.6124
chr20	34213952	34252878	CPNE1	African	33.6124
chr20	34213952	34241831	CPNE1	African	33.5714
chr8	67900366	67940786	PPP1R42	Asian	33.4837
chr8	67858735	67874825	TCF24	Asian	33.4837
chr8	67955314	67974562	COPS5	Asian	33.4837
chr16	67063049	67134958	CBFB	Asian	33.1807
chr16	67063049	67134958	CBFB	Asian	33.1807
chr17	58520509	58603601	APPBP2	Asian	32.6973
chr17	58520509	58603601	APPBP2	Asian	32.6973
chr7	142636602	142637957	C7orf34	Asian	32.6973
chr6	31371343	31383092	MICA	African	32.6091
chr6	31371343	31383092	MICA	African	32.6091
chr6	31367560	31383092	MICA	African	32.6091
chr6	31367560	31383092	MICA	African	32.6091
chr6	31367560	31383092	MICA	African	32.6091
chr16	67233027	67237927	ELMO3	Asian	32.3874
chr16	67226067	67232821	E2F4	Asian	32.3874
chr17	58120551	58156292	HEATR6	Asian	32.2405
chr20	34203808	34208965	SPAG4	African	32.0767
chr20	34236846	34252878	RBM12	Asian	32.0559
chr20	34236846	34252878	RBM12	Asian	32.0559
chr20	34213952	34252878	CPNE1	Asian	32.0559
chr20	34213952	34241831	CPNE1	Asian	32.0559
chr20	34236846	34252878	RBM12	Asian	32.0559
chr20	34236846	34252878	RBM12	Asian	32.0559
chr20	34213952	34252878	CPNE1	Asian	32.0559
chr20	34213952	34252878	CPNE1	Asian	32.0559
chr20	34213952	34252878	CPNE1	Asian	32.0559
chr20	34213952	34252878	CPNE1	Asian	32.0559
chr8	67624652	67774257	SGK3	Asian	32.043
chr8	67783736	67817599	MCMDC2	Asian	32.043
chr8	67782983	67814014	MCMDC2	Asian	32.043
chr8	67579786	67774257	C8orf44-SGK3	Asian	32.043
chr8	67687415	67774257	SGK3	Asian	32.043
chr8	67687415	67774257	SGK3	Asian	32.043
chr8	67782983	67834283	MCMDC2	Asian	32.043
chr8	67976602	68108849	CSPP1	Asian	31.7441
chr6	31321648	31324989	HLA-B	African	31.5879
chr14	75348593	75370450	DLST	African	31.1821
chr8	67579786	67593377	C8orf44	Asian	31.0259
chr4	103422485	103538459	NFKB1	Asian	30.8251
chr4	103422485	103538459	NFKB1	Asian	30.8251
chr20	34680631	34820721	EPB41L1	African	30.8079
chr20	34680631	34820721	EPB41L1	African	30.8079
chr20	34679425	34820721	EPB41L1	African	30.8079
chr20	34742661	34820721	EPB41L1	African	30.8079
chr20	34680631	34820721	EPB41L1	African	30.8079
chr14	45431415	45543634	FAM179B	Asian	30.5628
chr14	45553301	45584804	PRPF39	Asian	30.5628
chr1	149900542	149908791	MTMR11	Asian	30.5628
chr1	149900542	149908266	MTMR11	Asian	30.5628
chr1	149895208	149900144	SF3B4	Asian	30.5628
chr1	149874871	149889434	SV2A	Asian	30.5628
chr1	149912228	149982686	OTUD7B	Asian	30.1214
chr4	110354970	110461615	SEC24B	Asian	29.8255
chr14	45584801	45603732	FKBP3	Asian	29.8255
chr4	110354970	110461615	SEC24B	Asian	29.8255
chr14	45393526	45431179	KLHL28	Asian	29.8255
chr16	67241041	67260901	LRRC29	Asian	29.7354
chr1	150039349	150117505	VPS45	Asian	29.7354
chr1	150039724	150117505	VPS45	Asian	29.7354
chr1	150039724	150117505	VPS45	Asian	29.7354
chr1	150039349	150117505	VPS45	Asian	29.7354
chr16	67241041	67260721	LRRC29	Asian	29.7354
chr1	150122169	150131825	PLEKHO1	Asian	29.7354
chr4	103552642	103682151	MANBA	Asian	29.7354
chr4	41983712	41988484	DCAF4L1	African	29.7344
chr4	41937136	41962824	TMEM33	African	29.7344
chr22	42334740	42343148	CENPM	European	29.4389
chr22	42334740	42336223	CENPM	European	29.4389
chr22	42334740	42343148	CENPM	European	29.4389
chr22	42372930	42394225	SEPT3	European	29.0224
chr22	42372930	42394225	SEPT3	European	29.0224
chr22	42394728	42424477	WBP2NL	European	29.0224
chr22	42321035	42322821	TNFRSF13C	European	28.6677
chr4	103715539	103749105	UBE2D3	Asian	28.64
chr4	103715539	103749105	UBE2D3	Asian	28.64
chr4	103715539	103749105	UBE2D3	Asian	28.64
chr4	103715539	103749337	UBE2D3	Asian	28.64
chr4	103715539	103790050	UBE2D3	Asian	28.64
chr4	103715539	103749105	UBE2D3	Asian	28.64
chr4	103715539	103790050	UBE2D3	Asian	28.64
chr8	68109883	68255912	ARFGEF1	Asian	28.4776
chr16	67034415	67043659	CES4A	Asian	28.175
chr16	67034415	67043659	CES4A	Asian	28.175
chr16	67022491	67043659	CES4A	Asian	28.175
chr7	142749437	142750379	OR6V1	Asian	28.1572
chr20	34556528	34618622	CNBD2	African	28.1364
chr20	34556528	34618622	CNBD2	African	28.1364
chr20	34114798	34117481	C20orf173	Asian	28.093
chr5	121465214	121489266	ZNF474	Asian	28.0666
chr1	26210676	26232993	STMN1	Asian	27.8887
chr1	26226606	26232993	STMN1	Asian	27.8887
chr1	26226606	26233368	STMN1	Asian	27.8887
chr1	26226606	26232644	STMN1	Asian	27.8887
chr8	68334404	68658620	CPA6	Asian	27.8887
chr4	103946651	103998170	SLC9B2	Asian	27.6137
chr14	45605135	45670093	FANCM	Asian	27.5044
chr2	8996700	9143876	MBOAT2	Asian	27.5044
chr4	103715539	103748710	UBE2D3	Asian	27.5044
chr4	103715539	103748340	UBE2D3	Asian	27.5044
chr7	23145352	23215038	KLHL7	African	27.4826
chr7	23145916	23215038	KLHL7	African	27.4826
chr10	22634373	22706539	SPAG6	Asian	27.334
chr10	22634373	22706539	SPAG6	Asian	27.334
chr10	22634373	22706539	SPAG6	Asian	27.334
chr10	22634373	22706539	SPAG6	Asian	27.334
chr20	34129777	34145405	ERGIC3	Asian	27.1364
chr20	34129777	34145405	ERGIC3	Asian	27.1364
chr20	34043222	34099803	CEP250	Asian	27.1364
chr4	41992522	42089551	SLC30A9	African	27.1139
chr16	67465035	67471454	HSD11B2	Asian	27.0134
chr16	67516473	67517716	AGRP	Asian	27.0134
chr16	67381257	67419109	LRRC36	Asian	27.0134
chr16	67471916	67515089	ATP6V0D1	Asian	27.0134
chr16	67428321	67450339	ZDHHC1	Asian	27.0134
chr16	67423709	67427438	TPPP3	Asian	27.0134
chr1	149871154	149872348	BOLA1	Asian	27.0134
chr16	67423709	67427438	TPPP3	Asian	27.0134
chr16	67360746	67419109	LRRC36	Asian	27.0134
chr1	149874871	149878543	SV2A	Asian	27.0134
chr1	26146396	26159433	MTFR1L	Asian	27.0063
chr1	26147318	26159433	MTFR1L	Asian	27.0063
chr1	26146396	26159433	MTFR1L	Asian	27.0063
chr8	42195972	42229331	POLB	Asian	27.0063
chr8	42231585	42234674	DKK4	Asian	27.0063
chr1	26146683	26159433	MTFR1L	Asian	27.0063
chr7	23221445	23240630	NUPL2	African	26.9267
chr3	25639395	25705863	TOP2B	African	26.922
chr22	42305557	42310671	SHISA8	European	26.7329
chr22	42229082	42303312	SREBF2	European	26.7329
chr1	26187974	26197744	PAQR7	Asian	26.7242
chr14	45672392	45722605	MIS18BP1	Asian	26.5845
chr4	103806204	103940896	SLC9B1	Asian	26.5573
chr4	103822084	103940896	SLC9B1	Asian	26.5573
chr8	42128819	42190171	IKBKB	Asian	26.4843
chr8	42128819	42190171	IKBKB	Asian	26.4843
chr8	42128819	42190171	IKBKB	Asian	26.4843
chr4	103790134	103813963	CISD2	Asian	26.4144
chr2	3192740	3381653	TSSC1	European	26.3385
chr4	85590692	85887544	WDFY3	Asian	26.2739
chr10	22605311	22620414	COMMD3-BMI1	Asian	26.211
chr10	22610138	22620414	BMI1	Asian	26.211
chr10	22605311	22609246	COMMD3	Asian	26.211
chr16	67261015	67263182	TMEM208	Asian	26.211
chr4	157997276	158093242	GLRB	Asian	25.9275
chr1	149824180	149824687	HIST2H3A	Asian	25.9275
chr1	149832329	149832725	HIST2H4B	Asian	25.9275
chr1	149822627	149823161	HIST2H2AA4	Asian	25.9275
chr4	157997554	158093242	GLRB	Asian	25.9275
chr4	157997276	158093242	GLRB	Asian	25.9275
chr1	149822627	149823161	HIST2H2AA3	Asian	25.9275
chr1	149858524	149858961	HIST2H2AC	Asian	25.9275
chr1	149856009	149858232	HIST2H2BE	Asian	25.9275
chr1	149832329	149832725	HIST2H4A	Asian	25.9275
chr1	149824180	149824687	HIST2H3C	Asian	25.9275
chr1	149859018	149859466	HIST2H2AB	Asian	25.9275
chr4	42112869	42154895	BEND4	African	25.9111
chr4	42112869	42154895	BEND4	African	25.9111
chr14	102547074	102606086	HSP90AA1	African	25.9111
chr9	99518146	99540328	ZNF510	European	25.8313
chr13	48807273	48836232	ITM2B	Asian	25.8258
chr1	26158403	26185949	AUNIP	Asian	25.6098
chr22	46692637	46726707	GTSE1	Asian	25.6098
chr1	26160496	26185949	AUNIP	Asian	25.6098
chr11	73087712	73108519	RELT	Asian	25.6098
chr11	73087404	73108519	RELT	Asian	25.6098
chr16	67323392	67360661	KCTD19	Asian	25.5029
chr16	67312075	67323403	PLEKHG4	Asian	25.5029
chr16	67313049	67323403	PLEKHG4	Asian	25.5029
chr16	67313488	67323403	PLEKHG4	Asian	25.5029
chr16	67313491	67323403	PLEKHG4	Asian	25.5029
chr16	67282854	67306094	SLC9A5	Asian	25.5029
chr16	67311412	67323403	PLEKHG4	Asian	25.5029
chr22	46651559	46659219	PKDREJ	Asian	25.3742
chr22	46639909	46646193	CDPF1	Asian	25.3742
chr11	73019662	73080425	ARHGEF17	Asian	25.3742
chr4	86936275	87374283	MAPK10	Asian	25.3663
chr2	237994083	238007489	COPS8	Asian	25.1778
chr2	237994083	238007489	COPS8	Asian	25.1778
chr16	67263291	67281425	FHOD1	Asian	25.1337
chr8	67542487	67579452	VCPIP1	Asian	25.1337
chr1	178482211	178492635	TEX35	Asian	25.1337
chr1	178482211	178490946	TEX35	Asian	25.1337
chr1	178482211	178492635	TEX35	Asian	25.1337
chr1	178482211	178491789	TEX35	Asian	25.1337
chr16	67562719	67580691	FAM65A	Asian	24.8837
chr16	67563539	67580691	FAM65A	Asian	24.8837
chr16	67571364	67580691	FAM65A	Asian	24.8837
chr16	67562716	67580691	FAM65A	Asian	24.8837
chr3	41288089	42003660	ULK4	Asian	24.8145
chr17	62396776	62407083	PECAM1	Asian	24.8145
chr3	25639395	25705863	TOP2B	Asian	24.7059
chr14	102606188	102690010	WDR20	Asian	24.7059
chr14	102606188	102690010	WDR20	Asian	24.7059
chr14	102606188	102676867	WDR20	African	24.7017
chr14	102606188	102681341	WDR20	African	24.7017
chr14	102606188	102676867	WDR20	African	24.7017
chr14	102606188	102676867	WDR20	African	24.7017
chr14	102606188	102676867	WDR20	African	24.7017
chr14	102606188	102676867	WDR20	African	24.7017
chr22	46663860	46689905	TTC38	Asian	24.5412
chr8	30601681	30624520	UBXN8	Asian	24.4633
chr8	30601681	30624520	UBXN8	Asian	24.4633
chr8	30601681	30624520	UBXN8	Asian	24.4633
chr5	139175405	139224048	PSD2	Asian	24.4633
chr17	30264043	30328057	SUZ12	Asian	24.4633
chr17	30348154	30380519	LRRC37B	Asian	24.4633
chr22	41972889	41985871	PMM1	European	24.4011
chr22	41957013	41972670	CSDC2	European	24.4011
chr22	41994031	42017061	DESI1	European	24.4011
chr12	82746082	82752199	CCDC59	Asian	24.3375
chr9	99579272	99616389	ZNF782	European	24.2173
chr11	48238361	48239291	OR4B1	African	24.2089
chr2	172639914	172750816	SLC25A12	African	24.2033
chr22	41855720	41864708	PHF5A	European	24.0991
chr4	159587826	159593202	C4orf46	African	24.0843
chr20	34021148	34026027	GDF5	Asian	23.9628
chr4	13369346	13485989	RAB28	Asian	23.9628
chr4	13369346	13485989	RAB28	Asian	23.9628
chr4	13369346	13485989	RAB28	Asian	23.9628
chr19	13988062	13991571	NANOS3	Asian	23.9299
chr2	201838440	201936392	FAM126B	Asian	23.9299
chr1	149812258	149812765	HIST2H3A	Asian	23.8789
chr1	149783433	149783928	HIST2H2BF	Asian	23.8789
chr1	149804220	149804616	HIST2H4B	Asian	23.8789
chr1	149813784	149814318	HIST2H2AA4	Asian	23.8789
chr1	149784779	149785236	HIST2H3D	Asian	23.8789
chr1	149754244	149783928	HIST2H2BF	Asian	23.8789
chr1	149813784	149814318	HIST2H2AA3	Asian	23.8789
chr1	149804220	149804616	HIST2H4A	Asian	23.8789
chr1	149812258	149812765	HIST2H3C	Asian	23.8789
chr1	26126666	26144713	SEPN1	Asian	23.7837
chr1	26126666	26144713	SEPN1	Asian	23.7837
chr7	30050198	30066417	FKBP14	Asian	23.7539
chr3	25469753	25639422	RARB	Asian	23.7539
chr3	25215822	25639422	RARB	Asian	23.7539
chr3	25499800	25639422	RARB	Asian	23.7539
chr3	25469753	25639422	RARB	Asian	23.7539
chr3	25469753	25639422	RARB	Asian	23.7539
chr3	25469753	25639422	RARB	Asian	23.7539
chr3	25469753	25639422	RARB	Asian	23.7539
chr1	93615298	93646246	TMED5	African	23.751
chr1	93615298	93646246	TMED5	African	23.751
chr3	165490691	165555253	BCHE	African	23.6973
chr4	106631969	106768882	GSTCD	African	23.6973
chr4	106629940	106768882	GSTCD	African	23.6973
chr7	30067976	30124278	PLEKHA8	Asian	23.6967
chr7	30067976	30130359	PLEKHA8	Asian	23.6967
chr14	102606188	102690010	WDR20	African	23.6697
chr14	102606188	102690010	WDR20	African	23.6697
chr11	48285412	48286330	OR4X1	African	23.6246
chr11	48266655	48267567	OR4X2	African	23.6246
chr22	41829491	41843027	TOB2	European	23.5152
chr2	201774893	201828424	ORC2	Asian	23.3846
chr9	127279553	127533589	NR6A1	European	23.3652
chr9	127279553	127533589	NR6A1	European	23.3652
chr9	127279553	127533589	NR6A1	European	23.3652
chr1	26286257	26324648	PAFAH2	Asian	23.288
chr9	127243514	127269699	NR5A1	European	23.1271
chr22	46731297	46753237	TRMU	Asian	23.1023
chr22	46731297	46753237	TRMU	Asian	23.1023
chr22	46731297	46753237	TRMU	Asian	23.1023
chr22	46731297	46753237	TRMU	Asian	23.1023
chr22	46731297	46753237	TRMU	Asian	23.1023
chr11	61100653	61116231	DAK	Asian	23.1005
chr22	42454337	42466846	NAGA	European	23.0723
chr2	197063976	197457335	HECW2	Asian	22.9498
chr5	112357795	112824527	MCC	African	22.9284
chr6	10671650	10694839	C6orf52	Asian	22.9106
chr6	10695187	10709970	PAK1IP1	Asian	22.9106
chr22	41865128	41924993	ACO2	European	22.8633
chr2	72406443	73053177	EXOC6B	Asian	22.8337
chr16	47495209	47735434	PHKB	Asian	22.792
chr16	47495209	47735434	PHKB	Asian	22.792
chr16	67001377	67009052	CES3	Asian	22.792
chr16	66995131	67009052	CES3	Asian	22.792
chr16	66995131	67009052	CES3	Asian	22.792
chr1	93544791	93604638	MTF2	African	22.7713
chr1	93544791	93604638	MTF2	African	22.7713
chr1	93544791	93604638	MTF2	African	22.7713
chr1	93544791	93604638	MTF2	African	22.7713
chr1	93646280	93744287	CCDC18	African	22.7713
chr4	159442865	159574521	RXFP1	African	22.7156
chr4	159442865	159574521	RXFP1	African	22.7156
chr4	159442865	159574521	RXFP1	African	22.7156
chr4	159442865	159574521	RXFP1	African	22.7156
chr4	159442865	159574521	RXFP1	African	22.7156
chr4	159442865	159574521	RXFP1	African	22.7156
chr4	159442865	159574521	RXFP1	African	22.7156
chr16	8985950	9030586	USP7	Asian	22.6977
chr16	8985950	9030586	USP7	Asian	22.6977
chr2	236402732	237040444	AGAP1	Asian	22.6748
chr2	236402732	237040444	AGAP1	Asian	22.6748
chr4	106631969	106768882	GSTCD	Asian	22.6748
chr4	106629940	106768882	GSTCD	Asian	22.6748
chr22	42017345	42060052	XRCC6	European	22.6712
chr22	42017166	42060052	XRCC6	European	22.6712
chr22	42017166	42060052	XRCC6	European	22.6712
chr22	42017166	42060052	XRCC6	European	22.6712
chr10	23728197	23731310	OTUD1	European	22.6712
chr4	123747862	123819390	FGF2	African	22.5974
chr4	123813798	123843761	NUDT6	African	22.5974
chr4	123813798	123844159	NUDT6	African	22.5974
chr8	67474409	67525480	MYBL1	Asian	22.4989
chr8	67474409	67525480	MYBL1	Asian	22.4989
chr6	31236525	31239913	HLA-C	African	22.47
chr6	31236525	31239913	HLA-C	African	22.47
chr8	30535579	30585486	GSR	Asian	22.4463
chr8	30535579	30585486	GSR	Asian	22.4463
chr8	30535579	30585486	GSR	Asian	22.4463
chr8	30535579	30585486	GSR	Asian	22.4463
chr5	171288555	171433877	FBXW11	Asian	22.4463
chr5	171288555	171433877	FBXW11	Asian	22.4463
chr5	171288555	171433877	FBXW11	Asian	22.4463
chr22	41763336	41795332	TEF	European	22.3585
chr22	41777932	41795332	TEF	European	22.3585
chr11	48366899	48373999	OR4C45	African	22.3259
chr11	48346492	48347482	OR4C3	African	22.3259
chr22	41921805	41940493	POLR3H	European	22.3122
chr22	41921805	41940493	POLR3H	European	22.3122
chr7	5920428	5925994	OCM	European	22.3122
chr22	41921805	41940610	POLR3H	European	22.3122
chr22	41921805	41940493	POLR3H	European	22.3122
chr22	41921805	41940493	POLR3H	European	22.3122
chr11	51515281	51516211	OR4C46	Asian	22.3053
chr11	59282385	59283330	OR4D9	Asian	22.3053
chr11	51411377	51412448	OR4A5	Asian	22.3053
chr20	34680631	34820721	EPB41L1	Asian	22.3053
chr20	34680631	34820721	EPB41L1	Asian	22.3053
chr20	34679425	34820721	EPB41L1	Asian	22.3053
chr20	34742661	34820721	EPB41L1	Asian	22.3053
chr20	34680631	34820721	EPB41L1	Asian	22.3053
chr17	37408896	37557909	FBXL20	Asian	22.3053
chr17	37408896	37557909	FBXL20	Asian	22.3053
chr11	48002109	48192394	PTPRJ	African	22.1701
chr8	42032235	42065194	PLAT	Asian	22.1428
chr8	42032235	42065194	PLAT	Asian	22.1428
chr16	48116883	48180681	ABCC12	Asian	22.1428
chr14	57857270	57879466	NAA30	Asian	22.1428
chr11	61116219	61124361	CYB561A3	Asian	22.1224
chr11	61066918	61100684	DDB1	Asian	22.1224
chr11	61025757	61062788	VWCE	Asian	22.1224
chr2	201936461	201950473	NDUFB3	Asian	22.077
chr2	201936461	201950473	NDUFB3	Asian	22.077
chr11	48327774	48328704	OR4S1	African	22.0747
chr6	62389864	62996100	KHDRBS2	African	22.0333
chr11	59341870	59383617	OSBP	Asian	21.9762
chr16	82660398	83214630	CDH13	Asian	21.9762
chr16	82660398	83214630	CDH13	Asian	21.9762
chr7	116312458	116438440	MET	African	21.9606
chr7	116312458	116438440	MET	African	21.9606
chr11	89933596	89956532	CHORDC1	African	21.8699
chr11	89933596	89956532	CHORDC1	African	21.8699
chr8	42249278	42263455	VDAC3	Asian	21.8369
chr8	42249278	42263455	VDAC3	Asian	21.8369
chr2	201980876	202006323	CFLAR	Asian	21.8132
chr4	103998781	104021024	BDH2	Asian	21.8132
chr2	237074306	237076652	GBX2	Asian	21.7859
chr7	30067976	30157961	PLEKHA8	Asian	21.7859
chr3	170714136	170744768	SLC2A2	Asian	21.7859
chr3	170714136	170744768	SLC2A2	Asian	21.7859
chr3	170714136	170744768	SLC2A2	Asian	21.7859
chr7	29959718	30029734	SCRN1	Asian	21.7859
chr7	29959718	30029905	SCRN1	Asian	21.7859
chr7	29959718	30029425	SCRN1	Asian	21.7859
chr7	29959718	30029425	SCRN1	Asian	21.7859
chr14	102547074	102553512	HSP90AA1	African	21.7678
chr5	112357795	112824527	MCC	Asian	21.7382
chr5	112357795	112630612	MCC	Asian	21.7382
chr4	106473776	106602070	ARHGEF38	Asian	21.7382
chr4	106603784	106629881	INTS12	Asian	21.7382
chr4	106603784	106629881	INTS12	Asian	21.7382
chr7	23145352	23165669	KLHL7	African	21.7152
chr12	82752275	82873016	METTL25	Asian	21.6711
chr4	129805151	130014764	SCLT1	African	21.5927
chr22	46546498	46639653	PPARA	Asian	21.5769
chr11	59271048	59271984	OR4D11	Asian	21.5769
chr6	63985855	64029882	LGSN	Asian	21.5769
chr17	37560537	37607527	MED1	Asian	21.5769
chr22	46546498	46639653	PPARA	Asian	21.5769
chr6	63985855	64029882	LGSN	Asian	21.5769
chr18	72342918	72633013	ZNF407	Asian	21.5769
chr8	42010463	42028701	AP3M2	Asian	21.5694
chr1	11114648	11120091	SRM	Asian	21.5694
chr8	42010463	42028701	AP3M2	Asian	21.5694
chr2	8868986	8977755	KIDINS220	Asian	21.5694
chr8	145149937	145152430	CYC1	Asian	21.5404
chr8	145106166	145115606	OPLAH	Asian	21.5404
chr8	145153535	145159140	SHARPIN	Asian	21.5404
chr8	145159304	145162515	MAF1	Asian	21.5404
chr4	86936275	87281375	MAPK10	Asian	21.5404
chr4	86936275	87281375	MAPK10	Asian	21.5404
chr22	42069936	42084913	NHP2L1	European	21.4472
chr22	42086546	42094140	C22orf46	European	21.4472
chr22	42069936	42084913	NHP2L1	European	21.4472
chr8	59402736	59412720	CYP7A1	European	21.4472
chr6	105605774	105627858	POPDC3	Asian	21.3593
chr7	148823507	148880118	ZNF398	African	21.2959
chr4	69092370	69111412	TMPRSS11B	African	21.2959
chr13	52951302	52980629	THSD1	African	21.2828
chr13	52951302	52980629	THSD1	African	21.2828
chr11	48002109	48154266	PTPRJ	African	21.2828
chr19	10959105	10980360	C19orf38	European	21.2727
chr19	10942742	10946983	TMED1	European	21.2727
chr19	11033443	11039357	YIPF2	European	21.2727
chr19	10812111	10824043	QTRT1	European	21.2727
chr19	11039423	11040916	C19orf52	European	21.2727
chr19	10828728	10942586	DNM2	European	21.2727
chr19	10828728	10942586	DNM2	European	21.2727
chr19	10828728	10942586	DNM2	European	21.2727
chr19	10828728	10942586	DNM2	European	21.2727
chr19	10828728	10942586	DNM2	European	21.2727
chr1	11126675	11159938	EXOSC10	Asian	21.2177
chr1	11126675	11159938	EXOSC10	Asian	21.2177
chr1	11249345	11256038	ANGPTL7	Asian	21.2177
chr1	109852187	109935979	SORT1	Asian	21.1974
chr1	109852187	109940563	SORT1	Asian	21.1974
chr1	94027342	94079702	BCAR3	Asian	21.181
chr21	45527207	45551063	PWP2	Asian	21.181
chr11	59404191	59436511	PATL1	Asian	21.181
chr4	106473776	106552837	ARHGEF38	Asian	21.181
chr9	130882971	130890467	PTGES2	European	21.1121
chr9	130882971	130890741	PTGES2	European	21.1121
chr9	130882971	130890741	PTGES2	European	21.1121
chr17	37617763	37690818	CDK12	Asian	21.0395
chr17	37617763	37690818	CDK12	Asian	21.0395
chr7	148799877	148823438	ZNF425	African	20.9929
chr7	148844559	148880118	ZNF398	African	20.9929
chr3	197398258	197463773	KIAA0226	Asian	20.9584
chr8	75912388	75946793	CRISPLD1	Asian	20.9326
chr8	75912388	75946793	CRISPLD1	Asian	20.9326
chr8	75896707	75946793	CRISPLD1	Asian	20.9326
chr6	49986555	49989694	DEFB110	Asian	20.9164
chr6	50011287	50016364	DEFB112	Asian	20.9164
chr6	49976850	49989694	DEFB110	Asian	20.9164
chr17	30190189	30228729	UTP6	Asian	20.9164
chr17	49337896	49375292	UTP18	Asian	20.8586
chr2	178487976	178753466	PDE11A	Asian	20.8586
chr1	93811477	93828148	DR1	Asian	20.8024
chr16	25247321	25268855	ZKSCAN2	African	20.7937
chr22	42196677	42222303	CCDC134	European	20.6994
chr19	21106058	21133503	ZNF85	Asian	20.6723
chr19	21106058	21126783	ZNF85	Asian	20.6723
chr19	21106058	21133503	ZNF85	Asian	20.6723
chr19	21106058	21133503	ZNF85	Asian	20.6723
chr1	11086579	11107296	MASP2	Asian	20.6723
chr1	11104854	11107296	MASP2	Asian	20.6723
chr6	135502452	135540311	MYB	Asian	20.6723
chr6	135502452	135540311	MYB	Asian	20.6723
chr6	135502452	135540311	MYB	Asian	20.6723
chr6	135502452	135540311	MYB	Asian	20.6723
chr6	135502452	135540311	MYB	Asian	20.6723
chr6	135502452	135540311	MYB	Asian	20.6723
chr6	135502452	135540311	MYB	Asian	20.6723
chr6	135502452	135540310	MYB	Asian	20.6723
chr8	145133521	145135551	EXOSC4	Asian	20.6652
chr1	216347291	216596738	USH2A	Asian	20.6652
chr1	215796235	216596738	USH2A	Asian	20.6652
chr8	145137523	145141119	GPAA1	Asian	20.6652
chr3	37903668	38025960	CTDSPL	Asian	20.6652
chr3	37903668	38025960	CTDSPL	Asian	20.6652
chr14	57936017	57960581	C14orf105	Asian	20.6609
chr14	57936017	57960581	C14orf105	Asian	20.6609
chr14	57936017	57960581	C14orf105	Asian	20.6609
chr14	57936017	57960581	C14orf105	Asian	20.6609
chr14	57945498	57960581	C14orf105	Asian	20.6609
chr14	57936017	57960581	C14orf105	Asian	20.6609
chr20	34824338	34844863	AAR2	Asian	20.6609
chr20	34824338	34844863	AAR2	Asian	20.6609
chr19	10982252	11033448	CARM1	European	20.6286
chr9	17134988	17302049	CNTLN	European	20.6286
chr4	130017281	130033843	C4orf33	African	20.5212
chr4	130014828	130033843	C4orf33	African	20.5212
chr11	72983186	73009670	P2RY6	Asian	20.4478
chr11	72975549	73009670	P2RY6	Asian	20.4478
chr11	72976280	73009670	P2RY6	Asian	20.4478
chr11	72975596	73009670	P2RY6	Asian	20.4478
chr11	72983186	73009670	P2RY6	Asian	20.4478
chr11	72975549	73009670	P2RY6	Asian	20.4478
chr11	72975549	73009670	P2RY6	Asian	20.4478
chr11	72980938	73009670	P2RY6	Asian	20.4478
chr12	91444270	91452131	KERA	Asian	20.4478
chr4	123844224	124240604	SPATA5	African	20.4475
chr3	197476423	197511317	FYTTD1	Asian	20.3471
chr3	197476623	197511317	FYTTD1	Asian	20.3471
chr1	109941652	109969070	PSMA5	Asian	20.3471
chr1	109941652	109969081	PSMA5	Asian	20.3471
chr1	109941652	109969108	PSMA5	Asian	20.3471
chr1	109941652	109969070	PSMA5	Asian	20.3471
chr1	109792640	109818378	CELSR2	Asian	20.3471
chr22	42095517	42195459	MEI1	European	20.3063
chr3	121706169	121741127	ILDR1	European	20.3063
chr3	121706169	121741127	ILDR1	European	20.3063
chr3	121706169	121741127	ILDR1	European	20.3063
chr8	59323822	59364060	UBXN2B	European	20.3063
chr2	152657479	152685009	ARL5A	European	20.2752
chr2	152657479	152685009	ARL5A	European	20.2752
chr2	152657479	152685009	ARL5A	European	20.2752
chr12	9747869	9760497	KLRB1	Asian	20.2742
chr21	45432205	45526432	TRAPPC10	Asian	20.2742
chr18	18529702	18691812	ROCK1	Asian	20.2742
chr10	23605519	23633772	C10orf67	European	20.2488
chr1	149754249	149764074	FCGR1A	Asian	20.2044
chr19	21203425	21242852	ZNF430	Asian	20.2044
chr19	21203425	21242852	ZNF430	Asian	20.2044
chr1	11866152	11903201	CLCN6	Asian	20.2044
chr1	11866152	11903201	CLCN6	Asian	20.2044
chr12	91497231	91505542	LUM	Asian	20.2044
chr2	113670547	113676458	IL37	Asian	20.2044
chr2	113670547	113676458	IL37	Asian	20.2044
chr2	113670547	113676458	IL37	Asian	20.2044
chr2	113670547	113676458	IL37	Asian	20.2044
chr2	113672769	113676458	IL37	Asian	20.2044
chr10	31610063	31818742	ZEB1	European	20.1716
chr10	31608100	31818742	ZEB1	European	20.1716
chr10	31610063	31818742	ZEB1	European	20.1716
chr10	31608100	31818742	ZEB1	European	20.1716
chr10	31608100	31818742	ZEB1	European	20.1716
chr10	31608100	31818742	ZEB1	European	20.1716
chr3	197398313	197476568	KIAA0226	Asian	20.1316
chr5	141971742	142077635	FGF1	European	20.1044
chr5	141971742	142077635	FGF1	European	20.1044
chr5	141971742	142077635	FGF1	European	20.1044
chr5	141971742	142077635	FGF1	European	20.1044
chr10	54074040	54077417	DKK1	African	20.1009
chr19	10713120	10755235	SLC44A2	European	20.0855
chr1	65298905	65432187	JAK1	European	20.0855
chr19	10736170	10755235	SLC44A2	European	20.0855
chr21	32119268	32119520	KRTAP21-2	European	20.0855
chr21	32127456	32127696	KRTAP21-1	European	20.0855
chr19	10764936	10796443	ILF3	European	20.0855
chr19	10764936	10796443	ILF3	European	20.0855
chr19	10764936	10803095	ILF3	European	20.0855
chr19	10764936	10803095	ILF3	European	20.0855
chr19	10764936	10796443	ILF3	European	20.0855
chr10	52750910	54058110	PRKG1	African	20.0708
chr10	52834233	54058110	PRKG1	African	20.0708
chr5	73980968	74017113	HEXB	Asian	20.0353
chr4	121615928	121844013	PRDM5	Asian	20.0353
chr18	32173281	32409292	DTNA	Asian	20.0353
chr18	32073253	32409292	DTNA	Asian	20.0353
chr1	87328127	87380107	SEP15	Asian	20.0283
chr1	87328127	87380107	SEP15	Asian	20.0283
chr6	31126302	31131992	TCF19	African	20.0164
chr6	31126302	31131992	TCF19	African	20.0164
chr6	31110215	31125566	CCHCR1	African	20.0164
chr6	31110215	31125566	CCHCR1	African	20.0164
chr6	31110215	31126015	CCHCR1	African	20.0164
chr6	31132113	31134947	POU5F1	African	20.0164
chr6	31132113	31134947	POU5F1	African	20.0164
chr6	31132113	31134947	POU5F1	African	20.0164
chr6	31132113	31138470	POU5F1	African	20.0164
chr6	31132113	31134947	POU5F1	African	20.0164
chr1	179851176	179889212	TOR1AIP1	Asian	19.966
chr1	179851176	179889212	TOR1AIP1	Asian	19.966
chr2	178494126	178787564	PDE11A	Asian	19.966
chr17	49254785	49337427	MBTD1	Asian	19.928
chr12	9822303	9852151	CLEC2D	Asian	19.928
chr12	9822303	9852151	CLEC2D	Asian	19.928
chr12	9822303	9852151	CLEC2D	Asian	19.928
chr12	9822303	9852151	CLEC2D	Asian	19.928
chr12	9822303	9852151	CLEC2D	Asian	19.928
chr16	8946798	8962258	CARHSP1	Asian	19.9196
chr16	8946798	8962869	CARHSP1	Asian	19.9196
chr16	8946798	8962576	CARHSP1	Asian	19.9196
chr16	8946798	8962218	CARHSP1	Asian	19.9196
chr16	8946798	8961285	CARHSP1	Asian	19.9196
chr13	52986736	53024813	VPS36	Asian	19.9196
chr13	52986736	53024379	VPS36	Asian	19.9196
chr16	8946798	8962869	CARHSP1	Asian	19.9196
chr13	52986736	53024813	VPS36	Asian	19.9196
chr14	102430864	102517135	DYNC1H1	Asian	19.9196
chr4	2965342	3042474	GRK4	Asian	19.7775
chr4	2965342	3042474	GRK4	Asian	19.7775
chr4	2965342	3042474	GRK4	Asian	19.7775
chr1	153586731	153588808	S100A14	Asian	19.7775
chr1	153579366	153585514	S100A16	Asian	19.7775
chr4	2965342	3042474	GRK4	Asian	19.7775
chr12	120634502	120639014	RPLP0	European	19.6995
chr12	120634502	120639014	RPLP0	European	19.6995
chr22	42470254	42475442	FAM109B	European	19.6255
chr22	42481529	42486888	NDUFA6	European	19.6255
chr22	42475694	42480288	SMDT1	European	19.6255
chr21	32090842	32091095	KRTAP21-3	European	19.6255
chr4	159593252	159629865	ETFDH	African	19.6119
chr4	159603259	159629865	ETFDH	African	19.6119
chr4	159593252	159629865	ETFDH	African	19.6119
chr15	56657621	56738195	TEX9	European	19.6087
chr15	56657621	56738195	TEX9	European	19.6087
chr1	51752929	51787938	TTC39A	Asian	19.569
chr1	51752929	51810785	TTC39A	Asian	19.569
chr17	61627795	61671642	DCAF7	Asian	19.569
chr1	109834986	109849663	MYBPHL	Asian	19.5246
chr3	197615945	197676796	IQCG	Asian	19.5246
chr1	109834986	109849663	MYBPHL	Asian	19.5246
chr3	52446826	52457657	PHF7	Asian	19.5246
chr3	52485106	52488057	TNNC1	Asian	19.5246
chr3	52435019	52444121	BAP1	Asian	19.5246
chr3	52350334	52434513	DNAH1	Asian	19.5246
chr3	52444576	52457657	PHF7	Asian	19.5246
chr3	52467267	52479043	SEMA3G	Asian	19.5246
chr19	13993167	14016909	C19orf57	Asian	19.5246
chr4	86936275	87028806	MAPK10	Asian	19.5246
chr15	88520595	88799962	NTRK3	Asian	19.5246
chr15	88419987	88799962	NTRK3	Asian	19.5246
chr15	88419987	88799962	NTRK3	Asian	19.5246
chr15	88419987	88799962	NTRK3	Asian	19.5246
chr1	109822175	109825790	PSRC1	Asian	19.5246
chr1	109822175	109825790	PSRC1	Asian	19.5246
chr1	109822175	109825790	PSRC1	Asian	19.5246
chr14	75370656	75389145	RPS6KL1	African	19.4861
chr2	152341852	152591001	NEB	European	19.4736
chr2	152341852	152591001	NEB	European	19.4736
chr2	152341852	152591001	NEB	European	19.4736
chr2	152341852	152591001	NEB	European	19.4736
chr6	146864827	146876086	RAB32	European	19.4736
chr12	120565013	120632513	GCN1L1	European	19.4736
chr12	50017196	50038452	PRPF40B	Asian	19.4635
chr19	42817476	42829214	TMEM145	Asian	19.4635
chr19	42806283	42814973	PRR19	Asian	19.4635
chr3	114056946	114478124	ZBTB20	Asian	19.4635
chr3	114056946	114478124	ZBTB20	Asian	19.4635
chr4	104026962	104119566	CENPE	Asian	19.4635
chr4	104026962	104119566	CENPE	Asian	19.4635
chr2	172778934	172848600	HAT1	African	19.4532
chr11	61008643	61018929	PGA5	Asian	19.4001
chr8	75146938	75233562	JPH1	Asian	19.4001
chr21	45553493	45565605	C21orf33	Asian	19.4001
chr21	45553493	45565605	C21orf33	Asian	19.4001
chr2	25166504	25194963	DNAJC27	Asian	19.4001
chr2	25166504	25194963	DNAJC27	Asian	19.4001
chr1	11905766	11907840	NPPA	Asian	19.363
chr1	11917520	11918992	NPPB	Asian	19.363
chr1	11845786	11866160	MTHFR	Asian	19.363
chr7	86273229	86494192	GRM3	Asian	19.363
chr15	22736245	22746002	GOLGA6L1	European	19.2933
chr5	150088308	150138657	DCTN4	European	19.2933
chr5	150088308	150138082	DCTN4	European	19.2933
chr17	48450580	48458820	EME1	European	19.2933
chr19	51152701	51162567	C19orf81	European	19.2933
chr5	150088308	150138657	DCTN4	European	19.2933
chr17	48445227	48450562	MRPL27	European	19.2933
chr17	48450580	48458820	EME1	European	19.2933
chr7	23338939	23349180	MALSU1	African	19.2743
chr13	48877882	49056026	RB1	Asian	19.268
chr20	33890368	33999945	UQCC1	Asian	19.268
chr20	33890368	33999945	UQCC1	Asian	19.268
chr20	33890368	33999945	UQCC1	Asian	19.268
chr9	130670164	130679305	ST6GALNAC4	European	19.2365
chr9	130670164	130679305	ST6GALNAC4	European	19.2365
chr3	123001142	123167392	ADCY5	European	19.2365
chr19	43011457	43032661	CEACAM1	African	19.2263
chr19	43011457	43032661	CEACAM1	African	19.2263
chr19	43011457	43032661	CEACAM1	African	19.2263
chr19	43011457	43032661	CEACAM1	African	19.2263
chr19	43011457	43032661	CEACAM1	African	19.2263
chr19	43011457	43032661	CEACAM1	African	19.2263
chr19	42801184	42806929	PAFAH1B3	Asian	19.1713
chr19	42801184	42806952	PAFAH1B3	Asian	19.1713
chr14	70036530	70041600	CCDC177	Asian	19.1713
chr19	42801184	42806796	PAFAH1B3	Asian	19.1713
chr1	153533584	153538306	S100A2	Asian	19.1713
chr12	49981287	49999433	FAM186B	Asian	19.1713
chr1	153507075	153508717	S100A6	Asian	19.1713
chr1	33087306	33116185	ZBTB8OS	Asian	19.1708
chr5	139712427	139726188	HBEGF	African	19.1657
chr10	97759847	97792441	CC2D2B	European	19.1549
chr15	22833394	22872783	TUBGCP5	European	19.1549
chr10	97803158	97820625	CCNJ	European	19.1549
chr10	97803158	97820625	CCNJ	European	19.1549
chr10	97759847	97792441	CC2D2B	European	19.1549
chr17	48458593	48474914	LRRC59	European	19.1549
chr10	97803158	97820625	CCNJ	European	19.1549
chr15	22833394	22873891	TUBGCP5	European	19.1549
chr7	130295823	130353598	COPG2	African	19.1474
chr19	43084394	43099082	CEACAM8	African	19.1474
chr7	130146079	130353598	COPG2	African	19.1474
chr18	51884286	51908405	C18orf54	Asian	19.1064
chr18	51884286	51908405	C18orf54	Asian	19.1064
chr18	51886897	51908405	C18orf54	Asian	19.1064
chr18	51885143	51908405	C18orf54	Asian	19.1064
chr12	9868455	9885895	CLECL1	Asian	19.1064
chr12	9868455	9885895	CLECL1	Asian	19.1064
chr12	9875087	9885895	CLECL1	Asian	19.1064
chr19	42905658	42931578	LIPE	Asian	19.0732
chr19	42932694	42947136	CXCL17	Asian	19.0732
chr1	204391757	204459474	PIK3C2B	European	19.0695
chr13	41635696	41658139	WBP4	European	19.0695
chr15	56720928	56757335	MNS1	European	19.0695
chr13	41701708	41706936	KBTBD6	European	19.0695
chr1	204485506	204527248	MDM4	European	19.0695
chr1	204485506	204527248	MDM4	European	19.0695
chr1	204485506	204527248	MDM4	European	19.0695
chr1	204485506	204527248	MDM4	European	19.0695
chr1	204485506	204527248	MDM4	European	19.0695
chr1	204485506	204527248	MDM4	European	19.0695
chr1	204485506	204527248	MDM4	European	19.0695
chr6	53976215	54131078	MLIP	European	19.0695
chr6	53883713	54131078	MLIP	European	19.0695
chr5	141971742	142066060	FGF1	European	19.0555
chr5	141971742	142066060	FGF1	European	19.0555
chr5	141971742	142065268	FGF1	European	19.0555
chr5	141971742	142065268	FGF1	European	19.0555
chr5	141971742	142065268	FGF1	European	19.0555
chr5	141971742	142066060	FGF1	European	19.0555
chr5	112768250	112770728	TSSK1B	African	19.045
chr6	31082607	31107869	PSORS1C1	African	19.029
chr6	31105310	31107127	PSORS1C2	African	19.029
chr3	52232098	52248343	ALAS1	Asian	19.0014
chr3	52321835	52327021	GLYCTK	Asian	19.0014
chr6	56911329	56920037	KIAA1586	Asian	19.0014
chr6	56911329	56920037	KIAA1586	Asian	19.0014
chr6	56911544	56920037	KIAA1586	Asian	19.0014
chr1	109606997	109618624	TAF13	Asian	19.0014
chr6	56911329	56920037	KIAA1586	Asian	19.0014
chr3	52321835	52329272	GLYCTK	Asian	19.0014
chr3	52232098	52248343	ALAS1	Asian	19.0014
chr11	120435144	120859513	GRIK4	Asian	19.0014
chr11	120382464	120859513	GRIK4	Asian	19.0014
chr8	50822348	51706678	SNTG1	Asian	19.0014
chr8	50824338	51706678	SNTG1	Asian	19.0014
chr8	50824338	51706678	SNTG1	Asian	19.0014
chr8	67405490	67430759	C8orf46	Asian	18.9693
chr1	153591275	153600117	S100A13	Asian	18.925
chr1	153591275	153599744	S100A13	Asian	18.925
chr1	153591275	153599524	S100A13	Asian	18.925
chr1	153591275	153600715	S100A13	Asian	18.925
chr1	153600872	153604513	S100A1	Asian	18.925
chr9	130683807	130693076	PIP5KL1	European	18.9095
chr9	130697373	130700763	DPM2	European	18.9095
chr9	130911731	130915734	LCN2	European	18.9095
chr9	130922538	130926207	C9orf16	European	18.9095
chr9	130683807	130689770	PIP5KL1	European	18.9095
chr9	130702860	130712993	FAM102A	European	18.9095
chr1	93913687	94020218	FNBP1L	Asian	18.7213
chr1	93913687	94020218	FNBP1L	Asian	18.7213
chr16	67596309	67673088	CTCF	Asian	18.7213
chr17	58677543	58743640	PPM1D	Asian	18.7213
chr16	67596309	67673088	CTCF	Asian	18.7213
chr17	61678230	61685725	TACO1	Asian	18.7213
chr1	93913687	94020218	FNBP1L	Asian	18.7213
chr5	139739786	139754722	SLC4A9	African	18.702
chr5	139739786	139754722	SLC4A9	African	18.702
chr5	139739786	139754722	SLC4A9	African	18.702
chr5	139739786	139754722	SLC4A9	African	18.702
chr10	75183336	75193319	MSS51	European	18.6379
chr5	19473154	19988353	CDH18	European	18.6136
chr5	19473154	19988353	CDH18	European	18.6136
chr16	67700716	67702661	C16orf86	Asian	18.5571
chr16	67679029	67691472	RLTPR	Asian	18.5571
chr10	60937226	61007534	PHYHIPL	Asian	18.5571
chr11	61116219	61129755	CYB561A3	Asian	18.5571
chr10	102283485	102289680	NDUFB8	Asian	18.5571
chr10	102283485	102289680	NDUFB8	Asian	18.5571
chr10	102283485	102289680	NDUFB8	Asian	18.5571
chr11	61129472	61136975	TMEM138	Asian	18.5571
chr16	67696849	67700628	ENKD1	Asian	18.5571
chr10	60936347	61007534	PHYHIPL	Asian	18.5571
chr11	61116219	61129755	CYB561A3	Asian	18.5571
chr14	57669193	57735617	EXOC5	Asian	18.5571
chr2	25042038	25142055	ADCY3	Asian	18.5571
chr16	67714618	67753273	GFOD2	Asian	18.5571
chr16	67708435	67753273	GFOD2	Asian	18.5571
chr16	67694850	67696681	PARD6A	Asian	18.5571
chr16	67691414	67694718	ACD	Asian	18.5571
chr16	67691414	67694718	ACD	Asian	18.5571
chr16	67694850	67696681	PARD6A	Asian	18.5571
chr16	67691414	67694718	ACD	Asian	18.5571
chr8	75262617	75279335	GDAP1	Asian	18.5571
chr8	75262617	75279335	GDAP1	Asian	18.5571
chr10	102246402	102279595	SEC31B	Asian	18.5571
chr1	109472129	109506121	CLCC1	Asian	18.5496
chr6	56322784	56819426	DST	Asian	18.5496
chr1	51701944	51739119	RNF11	Asian	18.5496
chr1	109472129	109506121	CLCC1	Asian	18.5496
chr5	175085039	175113245	HRH2	Asian	18.5496
chr5	175108463	175111558	HRH2	Asian	18.5496
chr16	25228284	25240253	AQP8	African	18.4641
chr10	102222811	102243399	WNT8B	Asian	18.4298
chr2	178479025	178483694	TTC30A	Asian	18.4298
chr12	120427647	120532299	CCDC64	European	18.4161
chr9	140772240	141019076	CACNA1B	European	18.361
chr9	140513443	140678845	EHMT1	European	18.361
chr9	140772240	141019076	CACNA1B	European	18.361
chr9	140513443	140730578	EHMT1	European	18.361
chr2	113587336	113594356	IL1B	Asian	18.3436
chr19	42829760	42882921	MEGF8	Asian	18.3436
chr18	74207476	74210045	FLJ44313	Asian	18.3436
chr19	42829760	42882921	MEGF8	Asian	18.3436
chr4	41746098	41750987	PHOX2B	Asian	18.3436
chr18	74069636	74207146	ZNF516	Asian	18.3436
chr1	33116748	33151812	RBBP4	Asian	18.3374
chr1	33116958	33151812	RBBP4	Asian	18.3374
chr13	48985181	48987653	LPAR6	Asian	18.3374
chr5	74062815	74072737	NSA2	Asian	18.3374
chr5	74017028	74063196	GFM2	Asian	18.3374
chr10	102106771	102124588	SCD	Asian	18.3374
chr1	33116748	33151812	RBBP4	Asian	18.3374
chr18	51795848	51824604	POLI	Asian	18.3374
chr5	74062815	74072737	NSA2	Asian	18.3374
chr5	74017028	74063196	GFM2	Asian	18.3374
chr18	51851061	51880943	STARD6	Asian	18.3374
chr5	74032168	74063196	GFM2	Asian	18.3374
chr5	74017028	74063196	GFM2	Asian	18.3374
chr2	172544181	172606668	DYNC1I2	African	18.3221
chr2	172543918	172606668	DYNC1I2	African	18.3221
chr2	172544181	172606668	DYNC1I2	African	18.3221
chr2	172543918	172606668	DYNC1I2	African	18.3221
chr2	172544181	172606668	DYNC1I2	African	18.3221
chr2	172543918	172606668	DYNC1I2	African	18.3221
chr2	172543918	172606668	DYNC1I2	African	18.3221
chr1	93913687	94020218	FNBP1L	African	18.2816
chr1	93913687	94020218	FNBP1L	African	18.2816
chr1	93913687	94020218	FNBP1L	African	18.2816
chr7	29846169	29956682	WIPF3	Asian	18.2779
chr16	67973786	67978015	LCAT	Asian	18.2497
chr16	67840780	67861971	TSNAXIP1	Asian	18.2497
chr16	67840780	67861971	TSNAXIP1	Asian	18.2497
chr16	67840780	67861971	TSNAXIP1	Asian	18.2497
chr16	67840780	67861971	TSNAXIP1	Asian	18.2497
chr16	67840780	67861971	TSNAXIP1	Asian	18.2497
chr16	67963472	67965778	CTRL	Asian	18.2497
chr7	142829173	142836834	PIP	Asian	18.2497
chr1	179923907	180084015	CEP350	Asian	18.2497
chr16	67840780	67861971	TSNAXIP1	Asian	18.2497
chr16	67876212	67878098	THAP11	Asian	18.2497
chr16	67757004	67840555	RANBP10	Asian	18.2497
chr16	67862059	67881361	CENPT	Asian	18.2497
chr20	30102212	30157370	HM13	Asian	18.2497
chr20	30102212	30157370	HM13	Asian	18.2497
chr20	30102212	30157370	HM13	Asian	18.2497
chr20	30102212	30127726	HM13	Asian	18.2497
chr16	67918780	67920271	NRN1L	Asian	18.2497
chr16	67968406	67970780	PSMB10	Asian	18.2497
chr16	67927174	67963581	PSKH1	Asian	18.2497
chr16	67880818	67905219	NUTF2	Asian	18.2497
chr16	67906925	67918417	EDC4	Asian	18.2497
chr17	73645793	73663269	RECQL5	European	18.2399
chr17	73645793	73663269	RECQL5	European	18.2399
chr17	73622924	73663269	RECQL5	European	18.2399
chr1	159032274	159046647	AIM2	European	18.2399
chr5	150070351	150080669	RBM22	European	18.2399
chr14	63671101	63760230	RHOJ	European	18.2399
chr17	48423392	48438546	XYLT2	European	18.2399
chr12	79985744	80084790	PAWR	European	18.2399
chr17	12894928	12921381	ELAC2	European	18.2399
chr17	12894928	12921381	ELAC2	European	18.2399
chr17	12894928	12921381	ELAC2	European	18.2399
chr1	158979681	159024945	IFI16	European	18.2399
chr1	158979681	159024945	IFI16	European	18.2399
chr2	163227916	163695257	KCNH7	European	18.2399
chr2	163279756	163695257	KCNH7	European	18.2399
chr19	48988527	49016446	LMTK3	European	18.2286
chr1	204586302	204654481	LRRN2	European	18.2286
chr1	204586302	204654597	LRRN2	European	18.2286
chr2	88747725	88752053	FOXI3	Asian	18.2103
chr1	109512837	109584850	WDR47	Asian	18.2103
chr1	109512837	109584850	WDR47	Asian	18.2103
chr6	10555948	10629601	GCNT2	Asian	18.2103
chr3	52262625	52273183	TWF2	Asian	18.2103
chr1	109512837	109584850	WDR47	Asian	18.2103
chr8	145192671	145195620	FAM203A	Asian	18.2103
chr3	52255095	52260179	TLR9	Asian	18.2103
chr3	52288437	52312659	WDR82	Asian	18.2103
chr3	197518144	197598456	LRCH3	Asian	18.2103
chr6	10521567	10629601	GCNT2	Asian	18.2103
chr6	10585992	10629601	GCNT2	Asian	18.2103
chr6	56819772	56892142	BEND6	Asian	18.2103
chr3	52280185	52284615	PPM1M	Asian	18.2103
chr3	52279808	52284615	PPM1M	Asian	18.2103
chr1	84864214	84880691	DNASE2B	Asian	18.2103
chr1	84874033	84880691	DNASE2B	Asian	18.2103
chr4	109745037	110223523	COL25A1	Asian	18.2103
chr4	109745038	110223799	COL25A1	Asian	18.2103
chr4	109731876	110223799	COL25A1	Asian	18.2103
chr10	64133915	64162217	ZNF365	African	18.1661
chr10	93170041	93274585	HECTD2	Asian	18.1605
chr10	93170041	93274585	HECTD2	Asian	18.1605
chr15	59428167	59665071	MYO1E	European	18.1088
chr9	99691285	99704572	NUTM2G	European	18.1058
chr9	99691285	99701700	NUTM2G	European	18.1058
chr1	153591275	153606568	S100A13	Asian	18.1021
chr1	153606457	153618782	CHTOP	Asian	18.1021
chr1	153606457	153618782	CHTOP	Asian	18.1021
chr17	62120389	62207502	ERN1	Asian	18.1021
chr19	42788816	42799949	CIC	Asian	18.1021
chr1	153606457	153618782	CHTOP	Asian	18.1021
chr12	88536072	88593664	TMTC3	Asian	18.1021
chr2	167744996	168116261	XIRP2	European	18.0107
chr2	167744996	168116261	XIRP2	European	18.0107
chr2	168043792	168116261	XIRP2	European	18.0107
chr2	168043792	168116261	XIRP2	European	18.0107
chr2	167744996	168116261	XIRP2	European	18.0107
chr10	52750910	54058110	PRKG1	European	18.0107
chr10	52834233	54058110	PRKG1	European	18.0107
chr3	197677051	197682721	RPL35A	Asian	17.9591
chr3	197615945	197686886	IQCG	Asian	17.9591
chr10	59951277	60027694	IPMK	European	17.9521
chr12	120427647	120532299	CCDC64	African	17.936
chr10	74766979	74856732	P4HA1	European	17.9058
chr8	59465727	59495419	SDCBP	European	17.9058
chr8	59465727	59495419	SDCBP	European	17.9058
chr8	59465727	59495419	SDCBP	European	17.9058
chr8	59465727	59495419	SDCBP	European	17.9058
chr10	74766979	74856732	P4HA1	European	17.9058
chr9	131038424	131051268	SWI5	European	17.9058
chr9	130928343	130953868	CIZ1	European	17.9058
chr9	130928343	130953868	CIZ1	European	17.9058
chr9	130928343	130953868	CIZ1	European	17.9058
chr10	74894281	74927853	ECD	European	17.9058
chr10	74894281	74927853	ECD	European	17.9058
chr10	74766979	74856732	P4HA1	European	17.9058
chr10	74766979	74856732	P4HA1	European	17.9058
chr10	75135188	75173841	ANXA7	European	17.9058
chr9	130928343	130954383	CIZ1	European	17.9058
chr9	130928343	130953868	CIZ1	European	17.9058
chr10	74870132	74891586	NUDT13	European	17.9058
chr10	74870132	74891586	NUDT13	European	17.9058
chr10	74870132	74891586	NUDT13	European	17.9058
chr10	74870132	74891586	NUDT13	European	17.9058
chr10	74870132	74891586	NUDT13	European	17.9058
chr10	75135188	75173841	ANXA7	European	17.9058
chr9	131018107	131038268	GOLGA2	European	17.9058
chr9	131102838	131123749	SLC27A4	European	17.9058
chr8	59465727	59495419	SDCBP	European	17.9058
chr10	74894281	74927853	ECD	European	17.9058
chr10	74870132	74891586	NUDT13	European	17.9058
chr9	131084790	131096351	COQ4	European	17.9058
chr9	130965633	131017527	DNM1	European	17.9058
chr9	130965633	131017527	DNM1	European	17.9058
chr9	130965633	131017527	DNM1	European	17.9058
chr9	130965633	131017527	DNM1	European	17.9058
chr9	130965633	131017527	DNM1	European	17.9058
chr13	41129800	41240734	FOXO1	European	17.9058
chr9	131071395	131084697	TRUB2	European	17.9058
chr11	59480388	59481318	OR10V1	Asian	17.9031
chr11	49168186	49230222	FOLH1	African	17.8557
chr11	49168186	49230222	FOLH1	African	17.8557
chr11	49168186	49230222	FOLH1	African	17.8557
chr11	49168186	49230222	FOLH1	African	17.8557
chr11	49168186	49230222	FOLH1	African	17.8557
chr12	49952085	49960222	MCRS1	Asian	17.8271
chr12	49952076	49961928	MCRS1	Asian	17.8271
chr12	49952076	49961928	MCRS1	Asian	17.8271
chr12	49932939	49952077	KCNH3	Asian	17.8271
chr5	93076014	93077309	POU5F2	Asian	17.8271
chr10	93170041	93223421	HECTD2	Asian	17.8271
chr6	10723147	10731362	TMEM14C	Asian	17.7631
chr6	10723147	10731362	TMEM14C	Asian	17.7631
chr1	109419602	109473044	GPSM2	Asian	17.7631
chr2	190648810	190742355	PMS1	Asian	17.7631
chr2	190648810	190742355	PMS1	Asian	17.7631
chr2	190648810	190742355	PMS1	Asian	17.7631
chr2	190648810	190742355	PMS1	Asian	17.7631
chr2	190648810	190742355	PMS1	Asian	17.7631
chr5	140011312	140013035	CD14	African	17.7477
chr5	140011312	140013286	CD14	African	17.7477
chr5	140011312	140013286	CD14	African	17.7477
chr5	140011312	140013286	CD14	African	17.7477
chr5	140024947	140027370	NDUFA2	African	17.7477
chr5	140024947	140027370	NDUFA2	African	17.7477
chr5	140019011	140024989	TMCO6	African	17.7477
chr11	61170119	61197464	CPSF7	Asian	17.7437
chr11	61170119	61197464	CPSF7	Asian	17.7437
chr6	105544698	105585049	BVES	Asian	17.7437
chr6	105544698	105584543	BVES	Asian	17.7437
chr11	61170119	61197383	CPSF7	Asian	17.7437
chr6	105544698	105584221	BVES	Asian	17.7437
chr16	2259253	2261069	BRICD5	Asian	17.7437
chr14	57735605	57756797	AP5M1	Asian	17.7437
chr16	2255177	2259418	MLST8	Asian	17.7437
chr16	2255731	2259418	MLST8	Asian	17.7437
chr16	2255177	2259418	MLST8	Asian	17.7437
chr16	2255177	2259418	MLST8	Asian	17.7437
chr10	102295640	102313681	HIF1AN	Asian	17.7437
chr9	19507449	19787017	SLC24A2	European	17.7289
chr9	19507449	19787017	SLC24A2	European	17.7289
chr5	139781398	139852062	ANKHD1	African	17.6878
chr5	139781398	139852062	ANKHD1	African	17.6878
chr5	139781398	139852062	ANKHD1	African	17.6878
chr7	5346422	5463177	TNRC18	European	17.6569
chr9	130647599	130661927	ST6GALNAC6	European	17.6569
chr9	130647599	130661927	ST6GALNAC6	European	17.6569
chr9	130647599	130659687	ST6GALNAC6	European	17.6569
chr9	130647599	130659687	ST6GALNAC6	European	17.6569
chr9	130647599	130661927	ST6GALNAC6	European	17.6569
chr21	32185014	32185570	KRTAP8-1	European	17.6569
chr8	54628102	54755871	ATP6V1H	European	17.6569
chr8	54628102	54755871	ATP6V1H	European	17.6569
chr8	54628102	54755602	ATP6V1H	European	17.6569
chr3	128779644	128781253	GP9	European	17.6383
chr9	130702860	130742812	FAM102A	European	17.6383
chr13	41303431	41345347	MRPS31	European	17.6383
chr16	14165195	14360630	MKL2	European	17.6383
chr10	75013515	75118617	TTC18	European	17.6383
chr15	48700502	48937985	FBN1	European	17.6383
chr16	2261602	2264822	PGP	Asian	17.6213
chr13	49063098	49107392	RCBTB2	Asian	17.6213
chr13	49063098	49107392	RCBTB2	Asian	17.6213
chr13	49063098	49107392	RCBTB2	Asian	17.6213
chr13	49063098	49107392	RCBTB2	Asian	17.6213
chr2	190634992	190649097	ORMDL1	Asian	17.6213
chr2	190634992	190649097	ORMDL1	Asian	17.6213
chr8	92221721	92410382	SLC26A7	Asian	17.6213
chr8	92221721	92410382	SLC26A7	Asian	17.6213
chr8	92261515	92410382	SLC26A7	Asian	17.6213
chr8	92261515	92406946	SLC26A7	Asian	17.6213
chr10	102047902	102090243	PKD2L1	Asian	17.6213
chr10	102047902	102090243	PKD2L1	Asian	17.6213
chr13	20207787	20247599	MPHOSPH8	African	17.5669
chr2	236402732	236761846	AGAP1	African	17.561
chr1	25943958	26112698	MAN1C1	Asian	17.5442
chr1	153519808	153521734	S100A3	Asian	17.5442
chr1	153516097	153518282	S100A4	Asian	17.5442
chr1	153509622	153514241	S100A5	Asian	17.5442
chr11	120973374	121061515	TECTA	Asian	17.5442
chr1	153516094	153518282	S100A4	Asian	17.5442
chr1	25943958	26112698	MAN1C1	Asian	17.5442
chr19	42891170	42894444	CNFN	Asian	17.5442
chr11	55110676	55111663	OR4A16	Asian	17.5338
chr2	11295497	11318998	PQLC3	Asian	17.5338
chr2	11295497	11318998	PQLC3	Asian	17.5338
chr2	11295497	11318998	PQLC3	Asian	17.5338
chr13	48985181	49018840	LPAR6	Asian	17.5338
chr2	11295497	11318998	PQLC3	Asian	17.5338
chr5	140071010	140078903	HARS2	African	17.5326
chr5	140071010	140078903	HARS2	African	17.5326
chr5	140071010	140078903	HARS2	African	17.5326
chr5	140080031	140086239	ZMAT2	African	17.5326
chr9	140033608	140063214	GRIN1	European	17.4874
chr9	140138034	140142244	FAM166A	European	17.4874
chr9	140145712	140147935	C9orf173	European	17.4874
chr9	140194082	140196703	NRARP	European	17.4874
chr9	140063211	140064491	LRRC26	European	17.4874
chr9	140328815	140335901	ENTPD8	European	17.4874
chr9	140354404	140444986	PNPLA7	European	17.4874
chr9	140342022	140353786	NSMF	European	17.4874
chr9	140342022	140353786	NSMF	European	17.4874
chr9	140342022	140353786	NSMF	European	17.4874
chr9	140100118	140113813	NDOR1	European	17.4874
chr9	140100118	140113813	NDOR1	European	17.4874
chr9	140100118	140113813	NDOR1	European	17.4874
chr9	140342022	140353786	NSMF	European	17.4874
chr9	140033608	140063214	GRIN1	European	17.4874
chr9	140033608	140063214	GRIN1	European	17.4874
chr9	140122017	140124090	RNF224	European	17.4874
chr9	139942550	139948503	ENTPD2	European	17.4874
chr9	140317846	140328858	NOXA1	European	17.4874
chr9	140317846	140328858	NOXA1	European	17.4874
chr9	140145712	140147935	C9orf173	European	17.4874
chr9	140145712	140147935	C9orf173	European	17.4874
chr9	140145712	140147935	C9orf173	European	17.4874
chr9	140065379	140066498	TMEM210	European	17.4874
chr9	140260596	140317714	EXD3	European	17.4874
chr9	139901685	139922740	ABCA2	European	17.4874
chr9	140083053	140084822	SSNA1	European	17.4874
chr9	139924625	139927292	FUT7	European	17.4874
chr9	140135710	140138159	TUBB4B	European	17.4874
chr9	140317846	140328858	NOXA1	European	17.4874
chr9	140033608	140063214	GRIN1	European	17.4874
chr9	140069235	140083057	ANAPC2	European	17.4874
chr9	140004991	140009195	DPP7	European	17.4874
chr9	140100118	140113813	NDOR1	European	17.4874
chr9	139933908	139940676	NPDC1	European	17.4874
chr9	140149758	140168000	NELFB	European	17.4874
chr9	140342022	140353786	NSMF	European	17.4874
chr9	139981378	140003639	MAN1B1	European	17.4874
chr9	140172279	140177093	TOR4A	European	17.4874
chr9	140201345	140317714	EXD3	European	17.4874
chr9	140033608	140063214	GRIN1	European	17.4874
chr15	56382730	56535483	RFX7	European	17.4874
chr9	140114698	140115775	RNF208	European	17.4874
chr9	140446308	140447007	MRPL41	European	17.4874
chr9	140509783	140513308	C9orf37	European	17.4874
chr9	140098534	140100090	TMEM203	European	17.4874
chr9	140476530	140484937	ZMYND19	European	17.4874
chr9	140449360	140473387	DPH7	European	17.4874
chr9	140500095	140509812	ARRDC1	European	17.4874
chr9	140354404	140444986	PNPLA7	European	17.4874
chr9	139956578	139965028	SAPCD2	European	17.4874
chr9	140328815	140335901	ENTPD8	European	17.4874
chr9	140119086	140120763	C9orf169	European	17.4874
chr9	139942550	139948503	ENTPD2	European	17.4874
chr9	139971952	139978990	UAP1L1	European	17.4874
chr9	139921915	139931234	C9orf139	European	17.4874
chr9	139901685	139923374	ABCA2	European	17.4874
chr9	140086068	140095163	TPRN	European	17.4874
chr13	48985181	49001043	LPAR6	Asian	17.4793
chr17	49230896	49249105	NME1-NME2	Asian	17.4793
chr17	49242795	49249105	NME2	Asian	17.4793
chr17	49244082	49249105	NME2	Asian	17.4793
chr17	49243861	49249105	NME2	Asian	17.4793
chr17	49243632	49249105	NME2	Asian	17.4793
chr17	49243632	49249105	NME2	Asian	17.4793
chr18	72342918	72516583	ZNF407	Asian	17.4793
chr2	236402732	237040444	AGAP1	African	17.4628
chr2	236402732	237040444	AGAP1	African	17.4628
chr14	102430864	102517135	DYNC1H1	African	17.4628
chr2	197504355	197597530	CCDC150	Asian	17.4561
chr20	30193085	30194317	ID1	Asian	17.4561
chr1	84964005	84972262	GNG5	Asian	17.4561
chr1	84944919	84964033	RPF1	Asian	17.4561
chr20	30193085	30194317	ID1	Asian	17.4561
chr10	61005888	61122352	FAM13C	Asian	17.4561
chr10	61005888	61122661	FAM13C	Asian	17.4561
chr10	61005888	61122352	FAM13C	Asian	17.4561
chr10	61005888	61122352	FAM13C	Asian	17.4561
chr10	67679724	69425416	CTNNA3	African	17.4509
chr10	67679724	69455949	CTNNA3	African	17.4509
chr1	109648572	109656479	C1orf194	Asian	17.445
chr8	145086581	145102015	SPATC1	Asian	17.445
chr21	34001068	34100250	SYNJ1	Asian	17.445
chr21	34001068	34100250	SYNJ1	Asian	17.445
chr21	34001068	34100351	SYNJ1	Asian	17.445
chr1	109633402	109639554	TMEM167B	Asian	17.445
chr5	121297655	121364295	SRFBP1	Asian	17.445
chr8	145086581	145102015	SPATC1	Asian	17.445
chr21	34001068	34100351	SYNJ1	Asian	17.445
chr5	121398889	121412918	LOX	Asian	17.445
chr10	75196185	75255782	PPP3CB	European	17.4208
chr10	75196185	75255782	PPP3CB	European	17.4208
chr10	75203537	75255782	PPP3CB	European	17.4208
chr10	75203537	75255782	PPP3CB	European	17.4208
chr13	30083550	30169825	SLC7A1	European	17.4208
chr17	73663398	73704139	SAP30BP	European	17.4208
chr10	75002581	75007025	DNAJC9	European	17.4208
chr10	75008600	75012451	MRPS16	European	17.4208
chr10	75196185	75255782	PPP3CB	European	17.4208
chr10	74927876	75001939	FAM149B1	European	17.4208
chr17	12692828	12894960	ARHGAP44	European	17.4208
chr12	120532898	120554643	RAB35	European	17.4208
chr12	120532898	120554643	RAB35	European	17.4208
chr18	70203914	70211723	CBLN2	European	17.4208
chr8	145515269	145538385	HSF1	Asian	17.3786
chr5	92919042	92929786	NR2F1	Asian	17.3786
chr8	145538245	145550582	DGAT1	Asian	17.3786
chr1	11333254	11348491	UBIAD1	Asian	17.3786
chr1	94027342	94146926	BCAR3	Asian	17.3074
chr1	94027342	94147394	BCAR3	Asian	17.3074
chr17	30178883	30186326	COPRS	Asian	17.3074
chr12	88442789	88535993	CEP290	Asian	17.3074
chr17	37366788	37382040	STAC2	Asian	17.3074
chr21	45345278	45407475	AGPAT3	Asian	17.3074
chr21	45285115	45407475	AGPAT3	Asian	17.3074
chr15	48483866	48495951	CTXN2	European	17.2761
chr3	123001142	123135189	ADCY5	European	17.2761
chr9	17134988	17168560	CNTLN	European	17.2761
chr9	17134988	17168560	CNTLN	European	17.2761
chr19	51020149	51071302	LRRC4B	European	17.2488
chr17	73629513	73637486	SMIM5	European	17.2488
chr17	73642645	73644057	SMIM6	European	17.2488
chr3	52489523	52515926	NISCH	Asian	17.214
chr3	52489523	52515926	NISCH	Asian	17.214
chr6	24839594	25042396	FAM65B	African	17.2094
chr14	93799564	94173689	UNC79	European	17.1979
chr5	72742084	72744352	FOXD1	European	17.1979
chr5	108083522	108523373	FER	Asian	17.1899
chr12	21168629	21243040	SLCO1B7	European	17.119
chr2	71558884	71662191	ZNF638	European	17.119
chr2	71558884	71662191	ZNF638	European	17.119
chr2	71558884	71662191	ZNF638	European	17.119
chr2	71558884	71662191	ZNF638	European	17.119
chr20	4129425	4168394	SMOX	European	17.119
chr20	4129425	4168394	SMOX	European	17.119
chr20	4129425	4168394	SMOX	European	17.119
chr20	4129425	4168394	SMOX	European	17.119
chr20	4129425	4168394	SMOX	European	17.119
chr3	121382045	121468614	GOLGB1	African	17.083
chr3	121382045	121468614	GOLGB1	African	17.083
chr3	121382045	121468614	GOLGB1	African	17.083
chr3	121382045	121468614	GOLGB1	African	17.083
chr12	30781914	30830178	IPO8	Asian	17.0643
chr12	30781914	30848929	IPO8	Asian	17.0643
chr7	148766732	148787869	ZNF786	African	17.0592
chr1	215178884	215410436	KCNK2	Asian	17.0499
chr1	215256559	215410436	KCNK2	Asian	17.0499
chr17	63005406	63051892	GNA13	Asian	17.0499
chr17	63005406	63052920	GNA13	Asian	17.0499
chr1	215256559	215410436	KCNK2	Asian	17.0499
chr2	197697727	197791454	PGAP1	Asian	17.0499
chr13	45766987	45775175	KCTD4	Asian	17.0499
chr9	137218315	137332431	RXRA	Asian	17.0499
chr4	129730777	129796379	JADE1	African	17.0389
chr4	129731073	129796379	JADE1	African	17.0389
chr4	129731073	129796379	JADE1	African	17.0389
chr4	129732424	129796379	JADE1	African	17.0389
chr4	129732998	129796379	JADE1	African	17.0389
chr4	129730777	129796379	JADE1	African	17.0389
chr9	104331633	104500862	GRIN3A	European	17.0282
chr7	108524037	108524637	C7orf66	Asian	17.0025
chr1	109472129	109493070	CLCC1	Asian	17.0025
chr1	109472129	109493070	CLCC1	Asian	17.0025
chr13	45006278	45150701	TSC22D1	Asian	17.0025
chr13	45006278	45150701	TSC22D1	Asian	17.0025
chr1	178310605	178448648	RASAL2	Asian	17.0025
chr1	178062863	178448648	RASAL2	Asian	17.0025
chr10	60028861	60049019	CISD1	African	16.9667
chr2	71558884	71662191	ZNF638	African	16.9667
chr2	71558884	71662191	ZNF638	African	16.9667
chr2	71558884	71662191	ZNF638	African	16.9667
chr2	71558884	71662191	ZNF638	African	16.9667
chr11	61159831	61166335	TMEM216	Asian	16.9587
chr11	61159831	61166335	TMEM216	Asian	16.9587
chr16	2289872	2301602	ECI1	Asian	16.9587
chr2	197644812	197664492	GTF3C3	Asian	16.9587
chr14	78174413	78183941	SLIRP	Asian	16.9587
chr14	78174413	78183941	SLIRP	Asian	16.9587
chr16	2273488	2285743	E4F1	Asian	16.9587
chr16	2273488	2285743	E4F1	Asian	16.9587
chr16	2286467	2288712	DNASE1L2	Asian	16.9587
chr16	2289872	2301602	ECI1	Asian	16.9587
chr16	2273488	2285743	E4F1	Asian	16.9587
chr14	78138748	78174356	ALKBH1	Asian	16.9587
chr2	197627755	197664492	GTF3C3	Asian	16.9587
chr14	78183943	78227497	SNW1	Asian	16.9587
chr11	61159864	61166335	TMEM216	Asian	16.9587
chr14	78174413	78183941	SLIRP	Asian	16.9587
chr5	156512842	156536248	HAVCR2	Asian	16.9587
chr6	83602185	83775545	UBE3D	Asian	16.9587
chr2	197669138	197675000	C2orf66	Asian	16.9587
chr22	43013845	43042995	CYB5R3	European	16.9574
chr9	130928343	130966662	CIZ1	European	16.9574
chr22	43013845	43040640	CYB5R3	European	16.9574
chr22	43013845	43042995	CYB5R3	European	16.9574
chr19	48972464	48985571	CYTH2	European	16.9574
chr22	43013845	43042995	CYB5R3	European	16.9574
chr9	130928343	130966662	CIZ1	European	16.9574
chr11	787109	790126	CEND1	European	16.9574
chr19	48972464	48985571	CYTH2	European	16.9574
chr11	790474	796263	SLC25A22	European	16.9574
chr2	46706703	46711564	TMEM247	European	16.9574
chr18	48321489	48346434	MRO	European	16.9541
chr18	48321489	48346434	MRO	European	16.9541
chr18	48321489	48346434	MRO	European	16.9541
chr8	117962511	118188953	SLC30A8	European	16.9541
chr8	117963189	118188953	SLC30A8	European	16.9541
chr8	117963189	118188953	SLC30A8	European	16.9541
chr7	130131898	130146138	MEST	African	16.9061
chr7	130126015	130146138	MEST	African	16.9061
chr7	130126187	130146138	MEST	African	16.9061
chr7	130131898	130146138	MEST	African	16.9061
chr7	130126015	130146138	MEST	African	16.9061
chr7	130131169	130146138	MEST	African	16.9061
chr9	123940414	123964365	RAB14	African	16.9061
chr17	900356	905390	TIMM22	European	16.8594
chr12	115108058	115121969	TBX3	European	16.8594
chr12	115108058	115121969	TBX3	European	16.8594
chr17	702552	882998	NXN	European	16.8594
chr2	190611385	190627924	OSGEPL1	Asian	16.8412
chr5	140053488	140071312	HARS	African	16.8384
chr5	140053488	140071312	HARS	African	16.8384
chr5	140053488	140071312	HARS	African	16.8384
chr5	140053488	140071312	HARS	African	16.8384
chr5	140053488	140071312	HARS	African	16.8384
chr5	140053488	140071312	HARS	African	16.8384
chr5	140053488	140071312	HARS	African	16.8384
chr5	140027383	140042065	IK	African	16.8384
chr5	140044383	140050553	WDR55	African	16.8384
chr5	140050380	140053171	DND1	African	16.8384
chr10	61005888	61122352	FAM13C	African	16.8115
chr10	61005888	61122661	FAM13C	African	16.8115
chr10	61005888	61122352	FAM13C	African	16.8115
chr10	61005888	61122352	FAM13C	African	16.8115
chr10	70136949	70167051	RUFY2	Asian	16.7718
chr10	70173820	70231730	DNA2	Asian	16.7718
chr10	70136949	70167051	RUFY2	Asian	16.7718
chr4	53178	88099	ZNF595	Asian	16.7718
chr4	53178	88099	ZNF595	Asian	16.7718
chr4	53178	88099	ZNF595	Asian	16.7718
chr17	62224792	62340683	TEX2	Asian	16.7718
chr6	64281916	64293493	PTP4A1	Asian	16.7718
chr17	38296506	38328431	CASC3	Asian	16.7718
chr10	70103274	70166946	RUFY2	Asian	16.7718
chr17	62224792	62340683	TEX2	Asian	16.7718
chr8	87111138	87166454	ATP6V0D2	Asian	16.7718
chr4	53178	88099	ZNF595	Asian	16.7718
chr7	23286315	23314729	GPNMB	African	16.7711
chr7	23286315	23314729	GPNMB	African	16.7711
chr16	8985950	9057341	USP7	Asian	16.7586
chr11	55135359	55136394	OR4A15	Asian	16.7586
chr12	12510019	12619838	LOH12CR1	European	16.7501
chr4	141786724	142054616	RNF150	European	16.7501
chr16	67977376	67997968	SLC12A4	Asian	16.7091
chr6	56954827	57035098	ZNF451	Asian	16.7045
chr11	59522531	59573355	STX3	Asian	16.7045
chr11	59522531	59573355	STX3	Asian	16.7045
chr6	56954827	57035098	ZNF451	Asian	16.7045
chr11	59573607	59578345	MRPL16	Asian	16.7045
chr1	152004981	152009511	S100A11	Asian	16.7045
chr5	121398889	121414055	LOX	Asian	16.7045
chr22	43035808	43036607	ATP5L2	European	16.6941
chr9	135250936	135282238	TTF1	European	16.6941
chr9	135250936	135282238	TTF1	European	16.6941
chr3	121312169	121349139	FBXO40	European	16.6941
chr17	49230919	49239450	NME1	Asian	16.691
chr17	49230919	49239450	NME1	Asian	16.691
chr9	139839697	139841426	C8G	European	16.6557
chr9	138555167	138557755	LCN9	European	16.6557
chr9	139632618	139637411	LCN10	European	16.6557
chr9	138585254	138591374	SOHLH1	European	16.6557
chr9	139567594	139581911	AGPAT2	European	16.6557
chr9	138453603	138458622	PAEP	European	16.6557
chr9	139690789	139702193	CCDC183	European	16.6557
chr9	139296373	139305054	SDCCAG3	European	16.6557
chr9	139296373	139305054	SDCCAG3	European	16.6557
chr9	138387025	138391761	C9orf116	European	16.6557
chr9	139738866	139741797	C9orf172	European	16.6557
chr9	139256351	139258263	DNLZ	European	16.6557
chr9	138585254	138591374	SOHLH1	European	16.6557
chr9	139743267	139745495	PHPT1	European	16.6557
chr9	139702373	139735639	RABL6	European	16.6557
chr9	139702373	139728928	RABL6	European	16.6557
chr9	140125208	140131006	SLC34A3	European	16.6557
chr9	140125208	140131006	SLC34A3	European	16.6557
chr9	138413283	138418386	LCN1	European	16.6557
chr9	138413283	138418386	LCN1	European	16.6557
chr9	138413283	138418386	LCN1	European	16.6557
chr9	139006426	139010277	C9orf69	European	16.6557
chr9	138594030	138684993	KCNT1	European	16.6557
chr9	139334547	139378211	SEC16A	European	16.6557
chr9	139756565	139760788	EDF1	European	16.6557
chr9	139756565	139760788	EDF1	European	16.6557
chr9	139756565	139760788	EDF1	European	16.6557
chr9	139305024	139318213	PMPCA	European	16.6557
chr9	139305024	139318213	PMPCA	European	16.6557
chr9	139743267	139745495	PHPT1	European	16.6557
chr9	139743267	139745495	PHPT1	European	16.6557
chr9	138413283	138418386	LCN1	European	16.6557
chr9	138453603	138458622	PAEP	European	16.6557
chr9	139270028	139292889	SNAPC4	European	16.6557
chr9	139756565	139760788	EDF1	European	16.6557
chr9	139889059	139891024	CLIC3	European	16.6557
chr9	139567594	139581911	AGPAT2	European	16.6557
chr9	139296373	139305054	SDCCAG3	European	16.6557
chr9	139743267	139745495	PHPT1	European	16.6557
chr9	138437984	138441815	OBP2A	European	16.6557
chr9	139334547	139377507	SEC16A	European	16.6557
chr9	139305024	139318213	PMPCA	European	16.6557
chr9	138700332	138799005	CAMSAP1	European	16.6557
chr9	138392476	138396519	MRPS2	European	16.6557
chr9	138824814	138853226	UBAC1	European	16.6557
chr9	139557378	139567130	EGFL7	European	16.6557
chr9	139388895	139440238	NOTCH1	European	16.6557
chr9	139834884	139839206	FBXW5	European	16.6557
chr9	139323066	139334256	INPP5E	European	16.6557
chr9	138594030	138684993	KCNT1	European	16.6557
chr9	139780964	139821067	TRAF2	European	16.6557
chr9	139702373	139735639	RABL6	European	16.6557
chr9	139685776	139687769	TMEM141	European	16.6557
chr9	140125384	140131006	SLC34A3	European	16.6557
chr9	138898382	138987131	NACC2	European	16.6557
chr9	138387025	138391761	C9orf116	European	16.6557
chr9	139607023	139619170	FAM69B	European	16.6557
chr9	139377946	139380519	C9orf163	European	16.6557
chr9	139006426	139010731	C9orf69	European	16.6557
chr9	139757120	139760788	EDF1	European	16.6557
chr9	139648839	139652731	LCN8	European	16.6557
chr9	139886869	139888428	C9orf142	European	16.6557
chr9	139638468	139642980	LCN6	European	16.6557
chr9	139560223	139567130	EGFL7	European	16.6557
chr9	139654085	139658965	LCN15	European	16.6557
chr9	139746818	139755251	MAMDC4	European	16.6557
chr9	139877444	139880210	LCNL1	European	16.6557
chr9	139871955	139876194	PTGDS	European	16.6557
chr9	139846767	139849949	LCN12	European	16.6557
chr9	139098181	139137687	QSOX2	European	16.6557
chr9	139258407	139268133	CARD9	European	16.6557
chr9	139258407	139268133	CARD9	European	16.6557
chr9	138515501	138531386	GLT6D1	European	16.6557
chr9	139088095	139095004	LHX3	European	16.6557
chr9	139088095	139096955	LHX3	European	16.6557
chr9	139221931	139254057	GPSM1	European	16.6557
chr9	139247508	139254057	GPSM1	European	16.6557
chr9	139249251	139254057	GPSM1	European	16.6557
chr9	139221931	139236288	GPSM1	European	16.6557
chr13	19997018	20110903	TPTE2	African	16.6467
chr13	19997018	20110903	TPTE2	African	16.6467
chr13	19997018	20110903	TPTE2	African	16.6467
chr8	41786996	41909505	KAT6A	Asian	16.6226
chr8	41786996	41909505	KAT6A	Asian	16.6226
chr2	201754049	201768655	NIF3L1	Asian	16.6226
chr2	201754049	201768655	NIF3L1	Asian	16.6226
chr2	201756640	201768655	NIF3L1	Asian	16.6226
chr2	201717731	201729284	CLK1	Asian	16.6226
chr2	201717731	201729467	CLK1	Asian	16.6226
chr8	41786996	41909505	KAT6A	Asian	16.6226
chr2	201754107	201768655	NIF3L1	Asian	16.6226
chr2	201735678	201753849	PPIL3	Asian	16.6226
chr2	201735678	201753849	PPIL3	Asian	16.6226
chr7	86506222	86595291	KIAA1324L	Asian	16.6226
chr1	11166587	11322608	MTOR	Asian	16.6226
chr19	42702744	42724304	DEDD2	Asian	16.5398
chr19	42702744	42721944	DEDD2	Asian	16.5398
chr17	61600694	61624089	KCNH6	Asian	16.5398
chr17	61600694	61624089	KCNH6	Asian	16.5398
chr19	42751716	42759309	ERF	Asian	16.5398
chr4	1894508	1944302	WHSC1	Asian	16.5398
chr4	1813205	1857974	LETM1	Asian	16.5398
chr19	42734337	42746736	GSK3A	Asian	16.5398
chr5	148361712	148442737	SH3TC2	Asian	16.5398
chr17	61600694	61624089	KCNH6	Asian	16.5398
chr19	42702744	42721944	DEDD2	Asian	16.5398
chr4	1902352	1950545	WHSC1	Asian	16.5398
chr19	42724491	42732353	ZNF526	Asian	16.5398
chr17	61600694	61626338	KCNH6	Asian	16.5398
chr3	38035077	38048676	VILL	Asian	16.4928
chr21	33973983	33984918	C21orf59	Asian	16.4928
chr11	120435194	120833687	GRIK4	Asian	16.4928
chr7	100839011	100844302	MOGAT3	European	16.4808
chr19	48958963	48969367	KCNJ14	European	16.4808
chr7	100839011	100844302	MOGAT3	European	16.4808
chr7	100813773	100823557	NAT16	European	16.4808
chr6	154360545	154568001	OPRM1	European	16.4808
chr2	115919683	116602326	DPP10	European	16.4808
chr2	115919512	116602326	DPP10	European	16.4808
chr2	115219179	116602326	DPP10	European	16.4808
chr2	115822246	116602311	DPP10	European	16.4808
chr2	115199898	116602326	DPP10	European	16.4808
chr11	108028118	108093365	NPAT	Asian	16.3788
chr1	55505148	55530526	PCSK9	Asian	16.3788
chr9	85857904	85946876	FRMD3	European	16.3735
chr15	48431628	48470558	MYEF2	European	16.3735
chr2	1635658	1748291	PXDN	European	16.3735
chr14	94184643	94254766	PRIMA1	European	16.3735
chr19	405442	409170	C2CD4C	European	16.3735
chr4	159593252	159629865	ETFDH	Asian	16.3505
chr4	159603259	159629865	ETFDH	Asian	16.3505
chr4	159593252	159629865	ETFDH	Asian	16.3505
chr12	88373815	88423176	C12orf50	Asian	16.3505
chr5	156456530	156485970	HAVCR1	Asian	16.3505
chr4	89513573	89629693	HERC3	European	16.3325
chr4	89513573	89629693	HERC3	European	16.3325
chr13	98086474	98120252	RAP2A	European	16.3325
chr1	2115898	2139172	C1orf86	European	16.3132
chr19	51125233	51143092	SYT3	European	16.3132
chr19	51125233	51143092	SYT3	European	16.3132
chr1	2120987	2144159	C1orf86	European	16.3132
chr6	138537126	138539627	PBOV1	European	16.3132
chr10	75257295	75335433	USP54	European	16.3132
chr12	49760687	49921207	SPATS2	Asian	16.2987
chr6	133065008	133084598	VNN2	Asian	16.2987
chr1	172389827	172437969	C1orf105	Asian	16.2987
chr1	151955385	151966714	S100A10	Asian	16.2667
chr5	49692030	49737234	EMB	Asian	16.2667
chr12	9301435	9360966	PZP	Asian	16.2667
chr11	56756388	56757318	OR5AK2	African	16.207
chr1	26348270	26362954	EXTL1	Asian	16.2008
chr9	123850573	123939886	CNTRL	African	16.1897
chr22	42904340	42915829	RRP7A	European	16.1876
chr3	121613170	121663034	SLC15A2	European	16.1876
chr3	121613170	121663034	SLC15A2	European	16.1876
chr12	48866447	48866843	ANP32D	African	16.1451
chr15	42704634	42749765	ZNF106	African	16.1187
chr15	42704634	42749765	ZNF106	African	16.1187
chr7	106809405	106842974	HBP1	European	16.1012
chr7	106809459	106842974	HBP1	European	16.1012
chr8	74903563	74941307	LY96	African	16.0897
chr8	74903563	74941307	LY96	African	16.0897
chr6	27106071	27114637	HIST1H2BK	African	16.0897
chr6	27114860	27115341	HIST1H2AH	African	16.0897
chr6	27215501	27224399	PRSS16	African	16.0897
chr6	165693152	165723111	C6orf118	African	16.0897
chr18	52258389	52266724	DYNAP	Asian	16.0883
chr16	2227183	2246465	CASKIN1	Asian	16.0883
chr11	809935	812876	RPLP2	European	16.059
chr11	790474	797995	SLC25A22	European	16.059
chr11	790474	798269	SLC25A22	European	16.059
chr10	95351592	95360993	RBP4	European	16.059
chr3	128720471	128759585	EFCC1	European	16.059
chr19	496489	505343	MADCAM1	European	16.059
chr19	496489	505343	MADCAM1	European	16.059
chr20	23965689	23969416	GGTLC1	European	16.059
chr20	23965689	23967512	GGTLC1	European	16.059
chr15	48413168	48434589	SLC24A5	European	16.059
chr2	231902280	231914427	C2orf72	African	16.0531
chr14	61111416	61116155	SIX1	European	16.0514
chr18	48321489	48351754	MRO	European	16.036
chr10	60028861	60049019	CISD1	European	16.036
chr17	38278789	38293045	MSL1	Asian	16.0253
chr17	56078279	56084707	SRSF1	Asian	16.0253
chr14	69951470	69995215	PLEKHD1	Asian	16.0253
chr1	172410596	172413230	PIGC	Asian	16.0253
chr17	56078279	56084707	SRSF1	Asian	16.0253
chr1	153631129	153634328	SNAPIN	Asian	16.0253
chr8	87060690	87081851	PSKH2	Asian	16.0253
chr1	172410596	172413230	PIGC	Asian	16.0253
chr17	56048909	56065615	VEZF1	Asian	16.0253
chr9	96080480	96108696	C9orf129	African	16.0162
chr6	27107087	27107457	HIST1H4I	African	16.0162
chr6	27100094	27100575	HIST1H2BJ	African	16.0162
chr6	27100816	27101314	HIST1H2AG	African	16.0162
chr17	73870244	73874656	TRIM47	Asian	16.0107
chr6	56954807	56974512	ZNF451	Asian	15.988
chr12	44229663	44783545	TMEM117	Asian	15.988
chr12	44229663	44783545	TMEM117	Asian	15.988
chr12	44229663	44783545	TMEM117	Asian	15.988
chr15	89002708	89010633	MRPL46	Asian	15.988
chr19	13906273	13943044	ZSWIM4	Asian	15.988
chr12	44229663	44783545	TMEM117	Asian	15.988
chr16	69166498	69202937	CIRH1A	Asian	15.988
chr4	123844224	124240604	SPATA5	Asian	15.988
chr12	91539034	91576806	DCN	Asian	15.988
chr12	91539034	91573359	DCN	Asian	15.988
chr12	91539034	91572329	DCN	Asian	15.988
chr12	91539034	91572329	DCN	Asian	15.988
chr12	91539034	91572329	DCN	Asian	15.988
chr12	91539034	91572329	DCN	Asian	15.988
chr9	95947211	96081655	WNK2	African	15.9704
chr9	95947211	96082854	WNK2	African	15.9704
chr7	130353485	130371406	TSGA13	African	15.9704
chr8	120885894	121063157	DEPTOR	Asian	15.9663
chr8	120885894	121063157	DEPTOR	Asian	15.9663
chr2	67624441	67637533	ETAA1	Asian	15.9663
chr2	178487976	178973066	PDE11A	Asian	15.9534
chr2	178487976	178937482	PDE11A	Asian	15.9534
chr3	196769430	196911002	DLG1	African	15.9478
chr3	196769430	196911002	DLG1	African	15.9478
chr6	31583032	31584798	AIF1	African	15.9478
chr6	31582993	31584798	AIF1	African	15.9478
chr6	31583788	31584798	AIF1	African	15.9478
chr6	31606804	31620170	BAG6	African	15.9478
chr6	31606804	31620477	BAG6	African	15.9478
chr6	31606804	31620477	BAG6	African	15.9478
chr6	31606804	31620477	BAG6	African	15.9478
chr6	31606804	31620477	BAG6	African	15.9478
chr6	31606804	31620477	BAG6	African	15.9478
chr6	31620186	31625987	APOM	African	15.9478
chr6	31623670	31625987	APOM	African	15.9478
chr6	31588449	31605554	PRRC2A	African	15.9478
chr6	31588449	31605554	PRRC2A	African	15.9478
chr4	39289068	39368001	RFC1	Asian	15.8916
chr4	39289068	39368001	RFC1	Asian	15.8916
chr8	145486055	145515120	BOP1	Asian	15.8916
chr4	39184023	39287430	WDR19	Asian	15.8916
chr8	145554227	145559943	SCRT1	Asian	15.8916
chr16	48200821	48266182	ABCC11	Asian	15.8916
chr1	11979644	11986485	KIAA2013	Asian	15.8916
chr11	27015627	27018632	FIBIN	Asian	15.8916
chr8	120569316	120651106	ENPP2	Asian	15.8916
chr8	120569316	120651106	ENPP2	Asian	15.8916
chr8	120569316	120651106	ENPP2	Asian	15.8916
chr14	24641233	24649463	REC8	European	15.8889
chr9	85857904	85882202	FRMD3	European	15.8889
chr9	130647599	130667627	ST6GALNAC6	European	15.8889
chr14	24641233	24649463	REC8	European	15.8889
chr22	39130718	39152024	SUN2	European	15.8629
chr22	39130718	39151467	SUN2	European	15.8629
chr17	9548853	9633003	USP43	European	15.8629
chr7	151078206	151107124	WDR86	European	15.8629
chr7	151078206	151107791	WDR86	European	15.8629
chr7	151078206	151107791	WDR86	European	15.8629
chr22	39130718	39152024	SUN2	European	15.8629
chr17	9548853	9633003	USP43	European	15.8629
chr7	151078206	151107124	WDR86	European	15.8629
chr4	57396774	57469489	THEGL	European	15.7999
chr14	71049937	71067407	MED6	European	15.7999
chr14	71049937	71067407	MED6	European	15.7999
chr14	71049937	71067407	MED6	European	15.7999
chr14	70989077	71001732	ADAM20	European	15.7999
chr14	71049937	71067407	MED6	European	15.7999
chr6	146350333	146758734	GRM1	Asian	15.7982
chr6	146348917	146758734	GRM1	Asian	15.7982
chr6	146350333	146758734	GRM1	Asian	15.7982
chr6	146350333	146758734	GRM1	Asian	15.7982
chr2	27667239	27712571	IFT172	Asian	15.7982
chr9	74480067	74526148	ABHD17B	Asian	15.7948
chr21	34113649	34144169	PAXBP1	Asian	15.7948
chr9	74477367	74526148	ABHD17B	Asian	15.7948
chr21	34106209	34144169	PAXBP1	Asian	15.7948
chr19	14016955	14041693	CC2D1A	Asian	15.7948
chr11	89867817	89925779	NAALAD2	African	15.7872
chr15	63445538	63449741	RPS27L	African	15.7803
chr2	42989638	42991401	OXER1	African	15.7803
chr3	121350245	121379791	HCLS1	African	15.7353
chr11	108093558	108239826	ATM	Asian	15.6985
chr2	42994228	43019751	HAAO	African	15.6682
chr11	22644078	22647387	FANCF	African	15.6435
chr6	30457182	30461982	HLA-E	African	15.6327
chr2	179694483	179914786	CCDC141	African	15.6311
chr12	88429267	88443937	C12orf29	Asian	15.6138
chr5	156565450	156569786	MED7	Asian	15.6138
chr5	156565450	156569921	MED7	Asian	15.6138
chr2	237478379	237490994	ACKR3	Asian	15.6138
chr19	16756958	16770968	SMIM7	Asian	15.6138
chr5	156589343	156593279	FAM71B	Asian	15.6138
chr14	102276139	102378962	PPP2R5C	Asian	15.6138
chr7	99302659	99332819	CYP3A7	European	15.5909
chr7	99282301	99332819	CYP3A7-CYP3AP1	European	15.5909
chr7	100797685	100804557	AP1S1	European	15.5909
chr9	94171326	94186908	NFIL3	European	15.5909
chr9	94171326	94186908	NFIL3	European	15.5909
chr7	100805789	100808852	VGF	European	15.5909
chr9	94171326	94186144	NFIL3	European	15.5909
chr17	77704864	77716021	ENPP7	European	15.5909
chr11	130542850	130587247	C11orf44	Asian	15.5725
chr19	22235265	22273903	ZNF257	Asian	15.5725
chr10	70242089	70287280	SLC25A16	Asian	15.5725
chr8	143991974	143999259	CYP11B2	African	15.572
chr1	111659953	111682838	DRAM2	Asian	15.555
chr1	111489811	111506566	LRIF1	Asian	15.555
chr1	111489811	111506566	LRIF1	Asian	15.555
chr4	121956781	121993673	NDNF	Asian	15.555
chr10	95256368	95288849	CEP55	European	15.5164
chr21	31962423	31962716	KRTAP22-2	European	15.5164
chr10	95256388	95288849	CEP55	European	15.5164
chr11	818900	825571	PNPLA2	European	15.5164
chr21	31986004	31986223	KRTAP6-1	European	15.5164
chr21	31971004	31971193	KRTAP6-2	European	15.5164
chr21	31964758	31965374	KRTAP6-3	European	15.5164
chr21	31913853	31914181	KRTAP19-6	European	15.5164
chr21	31988773	31988944	KRTAP20-1	European	15.5164
chr21	32007582	32007780	KRTAP20-2	European	15.5164
chr21	31973439	31973586	KRTAP22-1	European	15.5164
chr4	100485239	100545154	MTTP	European	15.5164
chr21	32015182	32015455	KRTAP20-3	European	15.5164
chr11	828259	831991	EFCAB4A	European	15.5164
chr2	3383445	3483342	TRAPPC12	European	15.5164
chr11	828259	831991	EFCAB4A	European	15.5164
chr22	42522500	42526883	CYP2D6	European	15.5091
chr22	42522500	42526883	CYP2D6	European	15.5091
chr22	39214455	39240017	NPTXR	European	15.5091
chr4	89617065	89619023	NAP1L5	European	15.5091
chr6	53883713	54082882	MLIP	European	15.5091
chr12	88886569	88974250	KITLG	European	15.5091
chr12	88886569	88974250	KITLG	European	15.5091
chr8	74888376	74895018	TMEM70	African	15.4999
chr2	73927635	73928467	NAT8B	African	15.4999
chr8	74888376	74895018	TMEM70	African	15.4999
chr2	73612885	73837046	ALMS1	African	15.4999
chr16	47115430	47177936	NETO2	Asian	15.4691
chr11	61197596	61214239	SDHAF2	Asian	15.4691
chr16	47115430	47177936	NETO2	Asian	15.4691
chr11	55029657	55038595	TRIM48	Asian	15.4691
chr17	61773248	61777519	LIMD2	Asian	15.4691
chr17	61699800	61773670	MAP3K3	Asian	15.4691
chr17	61699800	61773670	MAP3K3	Asian	15.4691
chr11	83166055	83393468	DLG2	Asian	15.4691
chr5	139929651	139937678	SRA1	African	15.4588
chr6	31629005	31634060	GPANK1	African	15.4588
chr6	31629005	31633639	GPANK1	African	15.4588
chr6	31629005	31633639	GPANK1	African	15.4588
chr6	31629005	31633407	GPANK1	African	15.4588
chr5	139929651	139937041	SRA1	African	15.4588
chr6	31633656	31637847	CSNK2B	African	15.4588
chr6	31633656	31637847	CSNK2B	African	15.4588
chr5	139927250	139929163	EIF4EBP3	African	15.4588
chr5	139781398	139919441	ANKHD1	African	15.4588
chr5	139781398	139929163	ANKHD1-EIF4EBP3	African	15.4588
chr6	31626074	31628549	C6orf47	African	15.4588
chr6	31638727	31640227	LY6G5B	African	15.4588
chr6	31644460	31648150	LY6G5C	African	15.4588
chr6	31629005	31633179	GPANK1	African	15.4588
chr3	121312169	121349139	FBXO40	African	15.4347
chr10	134000413	134019280	DPYSL4	European	15.4276
chr12	46751970	46766645	SLC38A2	European	15.4276
chr19	51125233	51141302	SYT3	European	15.4276
chr14	63779548	63785593	GPHB5	European	15.4276
chr9	95473644	95527083	BICD2	African	15.4233
chr9	95473644	95527083	BICD2	African	15.4233
chr5	139937852	139944189	APBB3	African	15.4051
chr5	139944419	139948683	SLC35A4	African	15.4051
chr5	139937852	139944189	APBB3	African	15.4051
chr5	139937852	139944189	APBB3	African	15.4051
chr5	139937852	139944189	APBB3	African	15.4051
chr1	33004771	33071542	ZBTB8A	Asian	15.3616
chr17	73894723	73901181	MRPL38	Asian	15.3616
chr9	126141932	126692417	DENND1A	Asian	15.3616
chr9	126163869	126692417	DENND1A	Asian	15.3616
chr8	143953772	143961236	CYP11B1	African	15.3245
chr8	143953772	143961236	CYP11B1	African	15.3245
chr8	143916216	143928262	GML	African	15.3245
chr3	112534555	112564797	CD200R1L	African	15.3245
chr3	112534555	112564797	CD200R1L	African	15.3245
chr15	43622553	43646753	ADAL	European	15.3064
chr10	95372344	95425429	PDE6C	European	15.3064
chr15	43568478	43594453	TGM7	European	15.3064
chr8	30643125	30670352	PPP2CB	Asian	15.304
chr1	33402049	33430286	RNF19B	Asian	15.304
chr14	70078309	70181861	KIAA0247	Asian	15.304
chr19	9638680	9649303	ZNF426	Asian	15.304
chr17	38516904	38520945	GJD3	Asian	15.304
chr1	33402049	33430286	RNF19B	Asian	15.304
chr19	39786964	39789312	IFNL1	Asian	15.304
chr18	67068283	67516322	DOK6	Asian	15.304
chr6	57037103	57050012	BAG2	Asian	15.2948
chr8	92967194	93075191	RUNX1T1	Asian	15.2948
chr16	68055176	68057770	DDX28	Asian	15.2948
chr15	25200069	25213976	SNURF	Asian	15.2948
chr1	33145506	33168361	SYNC	Asian	15.2891
chr1	33145506	33168361	SYNC	Asian	15.2891
chr6	62389864	62996100	KHDRBS2	Asian	15.2891
chr1	171810617	172381857	DNM3	African	15.2644
chr1	171810617	172381857	DNM3	African	15.2644
chr2	189896640	190044605	COL5A2	Asian	15.2499
chr22	39101806	39129592	GTPBP1	European	15.2432
chr2	72356366	72374991	CYP26B1	Asian	15.2421
chr9	95947211	96081655	WNK2	Asian	15.2421
chr1	85018803	85040163	CTBS	Asian	15.2421
chr9	95947211	96082854	WNK2	Asian	15.2421
chr2	72356366	72374991	CYP26B1	Asian	15.2421
chr6	165693152	165723111	C6orf118	Asian	15.2421
chr11	89867817	89925779	NAALAD2	Asian	15.2421
chr4	129732424	129785787	JADE1	African	15.23
chr4	129730777	129785787	JADE1	African	15.23
chr5	39105353	39270759	FYB	European	15.2244
chr19	51300949	51308110	C19orf48	European	15.2244
chr19	51300949	51308110	C19orf48	European	15.2244
chr19	51300949	51308110	C19orf48	European	15.2244
chr19	51300949	51308110	C19orf48	European	15.2244
chr19	51300949	51308110	C19orf48	European	15.2244
chr19	51300949	51308110	C19orf48	European	15.2244
chr19	51300949	51308110	C19orf48	European	15.2244
chr15	43619973	43622820	LCMT2	European	15.2244
chr19	51300949	51307811	C19orf48	European	15.2244
chr19	51293671	51298481	ACPT	European	15.2244
chr15	43650369	43662258	ZSCAN29	European	15.2244
chr19	51300949	51308110	C19orf48	European	15.2244
chr19	51300949	51308110	C19orf48	European	15.2244
chr15	43524792	43559055	TGM5	European	15.2244
chr15	43524792	43559055	TGM5	European	15.2244
chr4	69402902	69434245	UGT2B17	European	15.2062
chr10	133918312	133998313	JAKMIP3	European	15.2062
chr7	37960162	37991542	EPDR1	European	15.2062
chr7	37960920	37991542	EPDR1	European	15.2062
chr7	37960162	37991542	EPDR1	European	15.2062
chr1	2938045	2939467	ACTRT2	African	15.1898
chr10	115999012	116054259	VWA2	Asian	15.1847
chr7	99055783	99063824	ATP5J2	European	15.179
chr7	99055783	99063824	ATP5J2	European	15.179
chr7	99055783	99063824	ATP5J2	European	15.179
chr7	99036562	99054996	CPSF4	European	15.179
chr7	99014361	99063824	ATP5J2-PTCD1	European	15.179
chr7	99006600	99017239	BUD31	European	15.179
chr7	99055783	99063824	ATP5J2	European	15.179
chr7	99036562	99054996	CPSF4	European	15.179
chr7	99014361	99036462	PTCD1	European	15.179
chr14	61176255	61190852	SIX4	European	15.179
chr2	42721708	42984087	MTA3	African	15.1743
chr2	42795184	42984087	MTA3	African	15.1743
chr7	98972297	98992404	ARPC1B	European	15.1681
chr7	98992297	99006305	PDAP1	European	15.1681
chr8	73449625	73850584	KCNB2	European	15.1681
chr7	98923495	98963885	ARPC1A	European	15.1681
chr7	98923495	98963885	ARPC1A	European	15.1681
chr18	48405431	48476162	ME2	European	15.1681
chr18	48405431	48476162	ME2	European	15.1681
chr15	33603176	34158303	RYR3	European	15.1681
chr15	33603176	34158303	RYR3	European	15.1681
chr5	156904311	157002831	ADAM19	African	15.1525
chr19	14041999	14064204	PODNL1	Asian	15.1193
chr19	14041999	14064204	PODNL1	Asian	15.1193
chr19	14041999	14049289	PODNL1	Asian	15.1193
chr21	33947150	33957845	TCP10L	Asian	15.1193
chr1	55532031	55681039	USP24	Asian	15.1193
chr1	97543299	98386615	DPYD	Asian	15.1193
chr1	98185313	98386615	DPYD	Asian	15.1193
chr3	167727653	167813417	GOLIM4	Asian	15.1193
chr1	205882176	205912588	SLC26A9	European	15.1064
chr1	205882176	205912588	SLC26A9	European	15.1064
chr5	87485449	87564696	TMEM161B	African	15.0837
chr5	87491022	87564696	TMEM161B	African	15.0837
chr5	87491022	87564696	TMEM161B	African	15.0837
chr9	111704848	111775874	CTNNAL1	Asian	15.0818
chr9	111704848	111775874	CTNNAL1	Asian	15.0818
chr2	11273178	11286916	C2orf50	Asian	15.0818
chr7	36892510	37024717	ELMO1	Asian	15.0818
chr7	36892510	37025871	ELMO1	Asian	15.0818
chr16	68009565	68014452	DPEP3	Asian	15.0818
chr16	68021292	68033421	DPEP2	Asian	15.0818
chr16	68009565	68014452	DPEP3	Asian	15.0818
chr12	113736570	113772925	SLC8B1	Asian	15.0741
chr14	21558204	21567173	ZNF219	European	15.0697
chr14	21558204	21572863	ZNF219	European	15.0697
chr4	100467863	100485189	TRMT10A	European	15.0697
chr4	100467863	100485189	TRMT10A	European	15.0697
chr14	21567095	21571883	TMEM253	European	15.0697
chr14	21558204	21566808	ZNF219	European	15.0697
chr3	176738541	176915048	TBL1XR1	European	15.0697
chr4	100467863	100484825	TRMT10A	European	15.0697
chr4	100432160	100463460	C4orf17	European	15.0697
chr12	113796370	113827458	PLBD2	Asian	15.04
chr1	46269284	46501796	MAST2	Asian	15.04
chr12	113796370	113827458	PLBD2	Asian	15.04
chr17	77806954	77813213	CBX4	European	14.9514
chr13	41363546	41386596	SLC25A15	European	14.9514
chr16	67977376	68002597	SLC12A4	Asian	14.9023
chr16	67977376	68002597	SLC12A4	Asian	14.9023
chr16	67977376	68000781	SLC12A4	Asian	14.9023
chr7	98476112	98610866	TRRAP	Asian	14.9023
chr7	98476112	98610866	TRRAP	Asian	14.9023
chr16	67977376	68002597	SLC12A4	Asian	14.9023
chr6	52935770	52965670	FBXO9	Asian	14.9023
chr6	52930256	52965670	FBXO9	Asian	14.9023
chr6	52929795	52965670	FBXO9	Asian	14.9023
chr1	51819934	51887793	EPS15	Asian	14.9023
chr9	74298281	74383800	TMEM2	Asian	14.8704
chr6	133065008	133079147	VNN2	Asian	14.8704
chr6	133065008	133079147	VNN2	Asian	14.8704
chr9	74298281	74383800	TMEM2	Asian	14.8704
chr2	27714749	27718126	FNDC4	Asian	14.8704
chr9	6328348	6331900	TPD52L3	Asian	14.8665
chr9	6328348	6330918	TPD52L3	Asian	14.8665
chr8	145202918	145268368	MROH1	Asian	14.8665
chr8	145202918	145268368	MROH1	Asian	14.8665
chr9	6328348	6330918	TPD52L3	Asian	14.8665
chr2	14772809	14780168	FAM84A	Asian	14.8665
chr14	105675622	105767329	BRF1	Asian	14.8665
chr14	105722522	105767329	BRF1	Asian	14.8665
chr14	105675622	105767329	BRF1	Asian	14.8665
chr8	74857372	74884522	TCEB1	African	14.8358
chr8	74857372	74884522	TCEB1	African	14.8358
chr8	74857372	74884522	TCEB1	African	14.8358
chr8	74857372	74884522	TCEB1	African	14.8358
chr8	74857372	74884143	TCEB1	African	14.8358
chr8	74857372	74884143	TCEB1	African	14.8358
chr8	74857372	74884522	TCEB1	African	14.8358
chr8	74857372	74884522	TCEB1	African	14.8358
chr8	74857372	74884522	TCEB1	African	14.8358
chr2	73867849	73869537	NAT8	African	14.8358
chr13	20277008	20357159	PSPC1	African	14.8342
chr1	46769379	46782447	UQCRH	African	14.8288
chr14	78227172	78236085	C14orf178	Asian	14.7626
chr16	2303116	2317338	RNPS1	Asian	14.7626
chr16	2303116	2318413	RNPS1	Asian	14.7626
chr16	2303116	2318413	RNPS1	Asian	14.7626
chr16	2303116	2317887	RNPS1	Asian	14.7626
chr16	19566736	19712485	C16orf62	Asian	14.7626
chr16	2303116	2318413	RNPS1	Asian	14.7626
chr14	78227172	78236085	C14orf178	Asian	14.7626
chr7	99245812	99277621	CYP3A5	European	14.7467
chr3	121286777	121309469	ARGFX	European	14.7467
chr7	99268844	99277621	CYP3A5	European	14.7467
chr15	22051852	22082803	POTEB2	European	14.7467
chr15	22051852	22082803	POTEB	European	14.7467
chr14	75408532	75422467	PGF	African	14.7248
chr14	75408532	75422467	PGF	African	14.7248
chr22	39174512	39190161	DNAL4	European	14.7246
chr11	49053151	49059529	TRIM49B	African	14.7177
chr11	49075265	49080664	TRIM64C	African	14.7177
chr6	31674683	31678372	LY6G6F	African	14.7099
chr6	31654725	31670850	ABHD16A	African	14.7099
chr6	31654725	31671137	ABHD16A	African	14.7099
chr3	129366634	129599402	TMCC1	European	14.7014
chr3	129366634	129612419	TMCC1	European	14.7014
chr15	48010685	48057677	SEMA6D	European	14.7014
chr12	29653745	29937692	TMTC1	European	14.7014
chr1	26364513	26372604	SLC30A2	Asian	14.6602
chr4	170541671	170644338	CLCN3	Asian	14.6602
chr4	170581212	170644338	CLCN3	Asian	14.6602
chr4	170541671	170644338	CLCN3	Asian	14.6602
chr1	26364513	26372604	SLC30A2	Asian	14.6602
chr4	170541671	170644338	CLCN3	Asian	14.6602
chr17	73885040	73893084	TRIM65	Asian	14.6602
chr17	73885040	73893084	TRIM65	Asian	14.6602
chr10	63952844	64028622	RTKN2	African	14.6405
chr8	92967194	93107882	RUNX1T1	Asian	14.6241
chr8	92967194	93107882	RUNX1T1	Asian	14.6241
chr8	92967194	93107882	RUNX1T1	Asian	14.6241
chr8	92967194	93111916	RUNX1T1	Asian	14.6241
chr8	92967194	93107490	RUNX1T1	Asian	14.6241
chr8	92967194	93107490	RUNX1T1	Asian	14.6241
chr8	92967194	93107882	RUNX1T1	Asian	14.6241
chr8	92967194	93107490	RUNX1T1	Asian	14.6241
chr8	92967194	93115454	RUNX1T1	Asian	14.6241
chr8	92967194	93107882	RUNX1T1	Asian	14.6241
chr8	92967194	93107882	RUNX1T1	Asian	14.6241
chr6	57051790	57086259	RAB23	Asian	14.6241
chr15	25200134	25223729	SNURF	Asian	14.6241
chr16	69221049	69342955	SNTB2	Asian	14.6241
chr2	68694690	68807294	APLF	Asian	14.6241
chr8	92967194	93115454	RUNX1T1	Asian	14.6241
chr8	92967194	93107490	RUNX1T1	Asian	14.6241
chr6	57051790	57086259	RAB23	Asian	14.6241
chr1	196194909	196577561	KCNT2	Asian	14.6241
chr1	196194909	196577561	KCNT2	Asian	14.6241
chr1	196194909	196577561	KCNT2	Asian	14.6241
chr2	68689504	68694390	FBXO48	Asian	14.6241
chr15	25200134	25223729	SNRPN	Asian	14.6241
chr15	25101697	25223729	SNRPN	Asian	14.6241
chr15	25068793	25223729	SNRPN	Asian	14.6241
chr15	25068793	25223729	SNRPN	Asian	14.6241
chr15	25068793	25223729	SNRPN	Asian	14.6241
chr3	73431651	73674072	PDZRN3	Asian	14.6241
chr16	68573660	68601039	ZFP90	Asian	14.6241
chr17	38465422	38513895	RARA	Asian	14.6068
chr17	38498270	38513895	RARA	Asian	14.6068
chr17	38474472	38513895	RARA	Asian	14.6068
chr17	38474472	38513895	RARA	Asian	14.6068
chr4	42112869	42154895	BEND4	Asian	14.6068
chr19	16685717	16739015	MED26	Asian	14.6068
chr6	133090506	133119747	SLC18B1	Asian	14.6068
chr4	42112869	42154895	BEND4	Asian	14.6068
chr19	41197433	41221011	ADCK4	Asian	14.6068
chr19	41197433	41222790	ADCK4	Asian	14.6068
chr17	55938603	56032684	CUEDC1	Asian	14.6068
chr15	42787503	42825259	SNAP23	African	14.6013
chr15	42787503	42825259	SNAP23	African	14.6013
chr15	42834719	42841002	LRRC57	African	14.6013
chr8	42708437	42751866	RNF170	Asian	14.5929
chr8	42704779	42751866	RNF170	Asian	14.5929
chr8	42708437	42751866	RNF170	Asian	14.5929
chr2	128056244	128100805	MAP3K2	Asian	14.5929
chr5	74073398	74162663	FAM169A	Asian	14.5929
chr16	4511694	4524896	NMRAL1	Asian	14.5929
chr8	42708437	42751866	RNF170	Asian	14.5929
chr8	42552561	42592209	CHRNB3	Asian	14.5929
chr2	190540710	190611376	ANKAR	Asian	14.5929
chr2	128014865	128051752	ERCC3	Asian	14.5929
chr15	22368477	22369561	OR4M2	European	14.5877
chr15	22382472	22383815	OR4N4	European	14.5877
chr15	43622553	43641615	ADAL	European	14.5877
chr21	17102343	17252390	USP25	European	14.5877
chr21	17102343	17252390	USP25	European	14.5877
chr15	43663256	43699293	TUBGCP4	European	14.5877
chr5	39105353	39219680	FYB	European	14.5877
chr21	17102343	17252390	USP25	European	14.5877
chr15	43663256	43699293	TUBGCP4	European	14.5877
chr5	39105353	39219680	FYB	European	14.5877
chr17	76000317	76104916	TNRC6C	European	14.5877
chr17	76000317	76104916	TNRC6C	European	14.5877
chr12	117298224	117319232	HRK	European	14.5877
chr19	44790500	44809178	ZNF235	African	14.5772
chr13	19997018	20012615	TPTE2	African	14.567
chr8	42691816	42698474	THAP1	Asian	14.5588
chr3	125247701	125314381	OSBPL11	Asian	14.5588
chr20	30225690	30232800	COX4I2	Asian	14.5588
chr8	42691816	42698474	THAP1	Asian	14.5588
chr2	72406443	73053177	EXOC6B	African	14.5563
chr2	197063976	197457335	HECW2	African	14.5563
chr7	29846169	29956682	WIPF3	African	14.5563
chr8	92221721	92410382	SLC26A7	African	14.5563
chr8	92221721	92410382	SLC26A7	African	14.5563
chr8	92261515	92410382	SLC26A7	African	14.5563
chr8	92261515	92406946	SLC26A7	African	14.5563
chr2	155555092	155714864	KCNJ3	African	14.5408
[truncated: 4,372 more rows]
